# Supplementary material for: Transcriptomic Profiling of Dromedary Camels Immunised with a MERS Vaccine Candidate
Source: Vet Sci. 2021 Aug 3;8(8):156. doi: 10.3390/vetsci8080156 (PMC8402689; doi:10.3390/vetsci8080156)
Supplement: Supplementary file 1 [file vetsci-08-00156-s001.zip]

Archive with 4 entries (4 files):
- Supplementary file 1.pdf
- Supplementary file 2 - Gene Expression at T06 relative to T00.xls
- Supplementary file 3 - Gene Expression at T12 relative to T00.xls
- Supplementary file 4 - Gene Expression at T24 relative to T00.xls
