# Supplementary material for: Transcriptomic Profiling of Dromedary Camels Immunised with a MERS Vaccine Candidate
Source: Vet Sci. 2021 Aug 3;8(8):156. doi: 10.3390/vetsci8080156 (PMC8402689; doi:10.3390/vetsci8080156)
Supplement: Supplementary file 1 [file vetsci-08-00156-s001.zip › Supplementary file 2 - Gene Expression at T06 relative to T00.xls]

## Sheet: Gene Expression  T06 vs T00
Gene name (CamDro3 names)	Log fold change (logFC) of T06 versus T00	p value	False dicovery rate (FDR)	Gnene description
Cadr_000009117	-2.57377	1.47e-07	0.00209519	DNA damage-inducible transcript 4 protein
Cadr_000022112	7.48739	7.14e-07	0.00510142	Corneodesmosin
Cadr_000028245	2.46872	1.49e-06	0.0070978	LIM domain kinase 2
Cadr_000011526	1.54488	3.88e-06	0.0138635	Protein Aster-A
Cadr_000018634	-1.57793	6e-06	0.0142209	Period circadian protein homolog 1
Cadr_000028656	1.06324	5.93e-06	0.0142209	Proteasome assembly chaperone 2
Cadr_000005463	2.22192	6.96e-06	0.0142209
Cadr_000011353	1.53136	1.04e-05	0.018663
Cadr_000021957	-2.45168	2.7e-05	0.0241347	Peptidyl-prolyl cis-trans isomerase FKBP5
Cadr_000001885	-1.79513	1.8e-05	0.0241347	Interleukin-8
Cadr_000028639	1.07918	2.59e-05	0.0241347	Guanine nucleotide-binding protein G subunit alpha
Cadr_000011846	1.19063	1.81e-05	0.0241347	B-cell lymphoma 3 protein
Cadr_000010146	1.33044	2.29e-05	0.0241347	Sphingomyelin phosphodiesterase 2
Cadr_000023835	1.47323	2.64e-05	0.0241347
Cadr_000023477	2.07401	2.1e-05	0.0241347	Myosin-binding protein H
Cadr_000002514	3.89345	2.48e-05	0.0241347	Paraneoplastic antigen-like protein 5
Cadr_000023115	-2.84484	3.05e-05	0.0242422	Regulator of G-protein signaling 1
Cadr_000003390	2.2431	3.01e-05	0.0242422	Protein-serine O-palmitoleoyltransferase porcupine
Cadr_000026275	1.13229	3.76e-05	0.0275626	AT-rich interactive domain-containing protein 3B
Cadr_000012219	1.60631	4.24e-05	0.0275626	Leukocyte immunoglobulin-like receptor subfamily B member 4
Cadr_000015194	3.16308	4.15e-05	0.0275626	Folate receptor alpha
Cadr_000004852	5.78108	4.04e-05	0.0275626	Serine protease inhibitor Kazal-type 5
Cadr_000007726	1.46767	4.48e-05	0.0278413	hypothetical protein
Cadr_000016822	3.90508	5.71e-05	0.0339915	Keratin, type II cytoskeletal 80
Cadr_000030773	1.8691	6.18e-05	0.0353449	Matrix metalloproteinase-25
Cadr_000019826	1.21711	6.7e-05	0.0368631	Protein unc-13 homolog D
Cadr_000012112	1.76335	8.36e-05	0.041341	Sialic acid-binding Ig-like lectin 9
Cadr_000029654	1.86608	8.67e-05	0.041341	Mitoferrin-1
Cadr_000016314	1.87591	8.51e-05	0.041341	Phytanoyl-CoA dioxygenase domain-containing protein 1
Cadr_000000564	1.98549	8.26e-05	0.041341	B-cell lymphoma 6 protein
Cadr_000004067	-1.50631	0.000104767	0.04161	Interleukin-7 receptor subunit alpha
Cadr_000012111	1.28287	9.54e-05	0.04161	Sialic acid-binding Ig-like lectin 10
Cadr_000027936	1.30734	9.82e-05	0.04161	Coiled-coil domain-containing protein 62
Cadr_000002580	1.64665	0.000102282	0.04161	hypothetical protein
Cadr_000028624	2.16319	9.49e-05	0.04161	Thioredoxin domain-containing protein 2
Cadr_000010587	2.2032	9.95e-05	0.04161	Solute carrier family 22 member 3
Cadr_000012282	1.7071	0.000114239	0.0441457	Zinc finger protein 444
Cadr_000015197	1.00604	0.000124322	0.0455785	Phosphatidylinositol 3,4,5-trisphosphate 5-phosphatase 2
Cadr_000013472	1.3563	0.000121987	0.0455785	14-3-3 protein sigma
Cadr_000028658	0.821386	0.000130312	0.04658	Tyrosine-protein phosphatase non-receptor type 2
Cadr_000009001	4.82748	0.000133644	0.0466058	Protein FAM25C
Cadr_000025199	2.84244	0.000138307	0.0470835	Perilipin-5
Cadr_000025074	1.12037	0.000152082	0.0505691
Cadr_000010915	-1.72323	0.000166812	0.0514834	Adenosine receptor A3
Cadr_000006248	-1.60149	0.000169235	0.0514834	Jun dimerization protein 2
Cadr_000018594	-0.841552	0.000162104	0.0514834	Growth arrest-specific protein 7
Cadr_000019835	5.12927	0.000165704	0.0514834
Cadr_000027966	0.78912	0.000194081	0.0544974	MORN repeat-containing protein 3
Cadr_000025675	1.32518	0.000195166	0.0544974	Lysophosphatidic acid receptor 2
Cadr_000029808	1.6243	0.0001982	0.0544974	Interleukin-18 receptor accessory protein
Cadr_000025510	1.97554	0.000189531	0.0544974	Adhesion G protein-coupled receptor E2
Cadr_000024783	2.27151	0.000194645	0.0544974	Protein S100-A9
Cadr_000024273	1.65577	0.000205713	0.0554959	Immediate early response gene 5 protein
Cadr_000025363	1.08515	0.000214551	0.0557755	hypothetical protein
Cadr_000023898	1.88491	0.000213569	0.0557755	Lysophospholipase D GDPD3
Cadr_000006245	-1.82014	0.000261704	0.0566716	Proto-oncogene c-Fos
Cadr_000017402	0.949775	0.000247708	0.0566716	Cytohesin-4
Cadr_000011779	1.05115	0.000244753	0.0566716	DNA-binding death effector domain-containing protein 2
Cadr_000006137	1.18377	0.000238696	0.0566716	mRNA decay activator protein ZFP36L1
Cadr_000029888	1.61543	0.000234174	0.0566716	AT-rich interactive domain-containing protein 5A
Cadr_000025067	1.7436	0.000266577	0.0566716	Protein strawberry notch homolog 2
Cadr_000012221	1.75138	0.000269525	0.0566716	NACHT, LRR and PYD domains-containing protein 2
Cadr_000009093	1.84078	0.000265157	0.0566716	Urokinase-type plasminogen activator
Cadr_000028865	3.93624	0.00025067	0.0566716	Tripartite motif-containing protein 29
Cadr_000015434	3.95729	0.000252353	0.0566716	Angiomotin-like protein 1
Cadr_000011824	5.32469	0.000263402	0.0566716	Ly6/PLAUR domain-containing protein 5
Cadr_000016800	5.64996	0.000263229	0.0566716	Keratin, type II cytoskeletal 6A
Cadr_000016797	5.89823	0.00024333	0.0566716	Keratin, type II cytoskeletal 6A
Cadr_000017757	-1.4992	0.000294976	0.0569942	Krueppel-like factor 11
Cadr_000009285	-0.910983	0.000286202	0.0569942	AMSH-like protease
Cadr_000018619	0.849555	0.000286677	0.0569942
Cadr_000023727	1.19805	0.000288827	0.0569942	Transmembrane protein 120A
Cadr_000027594	3.59614	0.000294582	0.0569942
Cadr_000004851	4.36131	0.000283599	0.0569942	Serine protease inhibitor Kazal-type 5
Cadr_000023038	3.13128	0.00030609	0.058353
Cadr_000012113	1.21763	0.000313077	0.0588996	Sialic acid-binding Ig-like lectin 5
Cadr_000023400	2.50703	0.000319155	0.0592633	C4b-binding protein alpha chain
Cadr_000029617	1.17461	0.000324388	0.0594629	Protein-tyrosine kinase 2-beta
Cadr_000009561	0.789026	0.000339882	0.0607454	Nebulin-related-anchoring protein
Cadr_000021591	0.936652	0.000338311	0.0607454	Adipocyte plasma membrane-associated protein
Cadr_000017430	-1.35797	0.000415168	0.0614715	Casein kinase I isoform epsilon
Cadr_000006760	-1.22183	0.000442829	0.0614715	C-X-C chemokine receptor type 4
Cadr_000024891	-1.07012	0.000442478	0.0614715	Thioredoxin-interacting protein
Cadr_000024237	0.763925	0.000375697	0.0614715	Protein SMG7
Cadr_000018678	0.780599	0.00041837	0.0614715	Neuroligin-2
Cadr_000005161	0.816316	0.000384734	0.0614715	Pleckstrin homology domain-containing family O member 2
Cadr_000004491	0.941795	0.000425834	0.0614715	hypothetical protein
Cadr_000030205	1.04069	0.000429074	0.0614715	hypothetical protein
Cadr_000010147	1.08268	0.000372229	0.0614715	[F-actin]-monooxygenase MICAL1
Cadr_000018410	1.14657	0.000435411	0.0614715	ATP-dependent RNA helicase DQX1
Cadr_000021150	1.15241	0.000430075	0.0614715	Protein FAM83D
Cadr_000013439	1.3249	0.000359803	0.0614715	Mannosyl-oligosaccharide 1,2-alpha-mannosidase IC
Cadr_000021361	1.39501	0.00041097	0.0614715	Tyrosine-protein phosphatase non-receptor type substrate 1
Cadr_000021289	1.61805	0.000364062	0.0614715	Cerebral cavernous malformations 2 protein-like
Cadr_000000565	2.2078	0.000355197	0.0614715	hypothetical protein
Cadr_000000539	2.3345	0.000416006	0.0614715	Diacylglycerol kinase gamma
Cadr_000024782	2.4591	0.000439138	0.0614715	Protein S100-A12
Cadr_000013373	2.81974	0.000354582	0.0614715	Alkaline phosphatase, tissue-nonspecific isozyme
Cadr_000021447	3.57768	0.000437994	0.0614715	1-phosphatidylinositol 4,5-bisphosphate phosphodiesterase beta-4
Cadr_000019836	4.39133	0.000418957	0.0614715
Cadr_000019079	5.79043	0.000391885	0.0614715	Keratin, type I cytoskeletal 14
Cadr_000019077	6.1267	0.000402579	0.0614715	Keratin, type I cytoskeletal 17
Cadr_000012433	6.32843	0.000391846	0.0614715	Gap junction beta-6 protein
Cadr_000025257	1.56064	0.000448547	0.0616666	Complement C3
Cadr_000003381	0.724735	0.000465531	0.0620897	Erythroid transcription factor
Cadr_000020124	1.07025	0.00046135	0.0620897	3-ketoacyl-CoA thiolase, peroxisomal
Cadr_000019886	1.21136	0.000470429	0.0620897	CDP-diacylglycerol--glycerol-3-phosphate 3-phosphatidyltransferase, mitochondrial
Cadr_000026120	1.36835	0.000473338	0.0620897	Zinc finger and SCAN domain-containing protein 2
Cadr_000029907	3.96975	0.000458469	0.0620897
Cadr_000006186	1.26834	0.000509169	0.0655865	Signal-induced proliferation-associated 1-like protein 1
Cadr_000024413	1.35163	0.000507369	0.0655865
Cadr_000020128	2.04503	0.000525387	0.0670712	Solute carrier family 22 member 13
Cadr_000025267	-3.07156	0.000545249	0.0686533	Adhesion G protein-coupled receptor E3
Cadr_000017198	-1.67774	0.000551276	0.0686533	Suppressor of cytokine signaling 2
Cadr_000013790	1.13438	0.000552185	0.0686533	CMP-N-acetylneuraminate-beta-1,4-galactoside alpha-2,3-sialyltransferase
Cadr_000012216	1.55264	0.000563056	0.0688084	NACHT, LRR and PYD domains-containing protein 7
Cadr_000011769	3.3097	0.000561088	0.0688084
Cadr_000020248	-1.69411	0.000624718	0.068873	C-C chemokine receptor type 3
Cadr_000017815	-1.21534	0.000599412	0.068873	Structural maintenance of chromosomes protein 6
Cadr_000026411	0.829499	0.000621505	0.068873	Glycerol-3-phosphate acyltransferase 4
Cadr_000024886	0.8315	0.000604771	0.068873	High affinity immunoglobulin gamma Fc receptor I
Cadr_000023910	1.037	0.000600018	0.068873	Apolipoprotein B receptor
Cadr_000011817	1.29189	0.000626206	0.068873	Urokinase plasminogen activator surface receptor
Cadr_000005306	1.35327	0.000571387	0.068873	E3 ubiquitin-protein ligase NEDD4
Cadr_000019406	1.3795	0.000590805	0.068873
Cadr_000025286	1.59322	0.000602714	0.068873	Trafficking protein particle complex subunit 5
Cadr_000005136	2.57605	0.000603673	0.068873	Collagen alpha-1 chain
Cadr_000015566	2.75502	0.00062513	0.068873	Interferon alpha-4
Cadr_000027587	3.47854	0.000586698	0.068873
Cadr_000011664	4.15608	0.000622151	0.068873
Cadr_000001890	-3.20584	0.000646088	0.0696004	Growth-regulated alpha protein
Cadr_000018087	-0.883459	0.000651574	0.0696004	mRNA decay activator protein ZFP36L2
Cadr_000019827	0.900528	0.000652291	0.0696004	WW domain-binding protein 2
Cadr_000002356	0.918895	0.000647795	0.0696004	Major facilitator superfamily domain-containing protein 10
Cadr_000022004	0.845564	0.000676201	0.0702483	Ral guanine nucleotide dissociation stimulator-like 2
Cadr_000018657	1.42531	0.000678016	0.0702483	Lysine-specific demethylase 6B
Cadr_000022358	1.60079	0.000675363	0.0702483	hypothetical protein
Cadr_000004987	1.82595	0.000668387	0.0702483	Cyclin-J-like protein
Cadr_000029298	-1.75814	0.00068626	0.070591	Early activation antigen CD69
Cadr_000000540	2.11427	0.000702722	0.0707572	Diacylglycerol kinase gamma
Cadr_000015195	2.19209	0.000698135	0.0707572	Folate receptor alpha
Cadr_000012093	5.97002	0.00070254	0.0707572	Kallikrein-5
Cadr_000030405	1.42278	0.000709995	0.0709896	Choline kinase alpha
Cadr_000028657	1.06286	0.000716223	0.071115	hypothetical protein
Cadr_000019715	1.1574	0.000724108	0.0712152	WD repeat domain phosphoinositide-interacting protein 1
Cadr_000023766	1.30469	0.000727194	0.0712152	Neutrophil cytosol factor 1
Cadr_000018186	-1.53814	0.000840165	0.0713726	Cilia- and flagella-associated protein 36
Cadr_000000099	-1.2192	0.000775816	0.0713726	Nuclear receptor subfamily 1 group D member 2
Cadr_000012535	-0.921973	0.000852429	0.0713726	Heat shock protein 105 kDa
Cadr_000005287	-0.727648	0.000808446	0.0713726	DNA-directed RNA polymerase II subunit GRINL1A
Cadr_000020370	-0.666386	0.000859339	0.0713726	Tumor suppressor candidate 2
Cadr_000025623	0.730574	0.000837645	0.0713726	Pyroglutamyl-peptidase 1
Cadr_000024661	0.778096	0.000796786	0.0713726	Protein RRNAD1
Cadr_000011878	0.799656	0.000830244	0.0713726	Vasodilator-stimulated phosphoprotein
Cadr_000011268	0.914953	0.000806135	0.0713726	FH1/FH2 domain-containing protein 1
Cadr_000024730	0.963706	0.000772378	0.0713726	hypothetical protein
Cadr_000012228	0.995215	0.000825227	0.0713726	Epidermal growth factor receptor kinase substrate 8-like protein 1
Cadr_000013029	1.09623	0.000753542	0.0713726	RING finger protein 223
Cadr_000013787	1.12032	0.00086358	0.0713726	Lysine-specific demethylase 4A
Cadr_000020270	1.25007	0.000749669	0.0713726	Death domain-containing membrane protein NRADD
Cadr_000005740	1.26285	0.000749723	0.0713726	hypothetical protein
Cadr_000018083	1.37424	0.000789768	0.0713726	Oxoeicosanoid receptor 1
Cadr_000001980	1.39252	0.000782865	0.0713726	WD repeat and FYVE domain-containing protein 3
Cadr_000025069	1.4826	0.000827084	0.0713726	Protein strawberry notch homolog 2
Cadr_000026426	1.54525	0.000819215	0.0713726	Indoleamine 2,3-dioxygenase 1
Cadr_000023896	1.57614	0.000838607	0.0713726	T-box transcription factor TBX6
Cadr_000025115	1.61009	0.000856135	0.0713726	Uncharacterized protein PEAK3
Cadr_000011540	1.73631	0.00077266	0.0713726
Cadr_000030774	1.8098	0.000848754	0.0713726	Matrix metalloproteinase-25
Cadr_000008033	2.01774	0.000817597	0.0713726	Anterior gradient protein 2 homolog
Cadr_000029721	2.02943	0.00080976	0.0713726	Putative POM121-like protein 1
Cadr_000030505	5.28028	0.000830703	0.0713726
Cadr_000011538	10.8122	0.000735798	0.0713726	Keratinocyte differentiation-associated protein
Cadr_000023040	3.19317	0.000876912	0.072058	Plakophilin-1
Cadr_000006185	1.2333	0.000898011	0.0731524	Signal-induced proliferation-associated 1-like protein 1
Cadr_000025068	1.7475	0.000900463	0.0731524	hypothetical protein
Cadr_000027196	-0.712268	0.000923581	0.0740259	Mitogen-activated protein kinase kinase kinase 8
Cadr_000029435	0.806982	0.00094228	0.0740259	Coiled-coil domain-containing protein 77
Cadr_000023911	0.941271	0.000937686	0.0740259
Cadr_000020123	0.95727	0.000939391	0.0740259	Deleted in lung and esophageal cancer protein 1
Cadr_000005137	2.19406	0.000935426	0.0740259	hypothetical protein
Cadr_000003814	2.32428	0.000927931	0.0740259	LINE-1 retrotransposable element ORF2 protein
Cadr_000029032	0.776172	0.000964096	0.074111	EH domain-containing protein 1
Cadr_000030230	0.784616	0.000961598	0.074111	REST corepressor 2
Cadr_000016727	0.900399	0.000954709	0.074111	Integrin alpha-5
Cadr_000002472	2.28502	0.000964071	0.074111	hypothetical protein
Cadr_000023935	1.05455	0.000975979	0.0746233	Interleukin-4 receptor subunit alpha
Cadr_000023811	1.24473	0.000983161	0.0747726	Phosphorylase b kinase gamma catalytic chain, skeletal muscle/heart isoform
Cadr_000004961	0.723246	0.000990497	0.0749319	Magnesium transporter NIPA4
Cadr_000023927	0.929672	0.00100832	0.0754815
Cadr_000023662	1.2496	0.00100812	0.0754815	Histone deacetylase complex subunit SAP25
Cadr_000022057	1.25499	0.00101686	0.0756546	Advanced glycosylation end product-specific receptor
Cadr_000027418	6.84473	0.00102122	0.0756546	Epidermal retinol dehydrogenase 2
Cadr_000014739	-1.26798	0.0010729	0.0763202	Ankyrin repeat and BTB/POZ domain-containing protein 2
Cadr_000023715	0.760237	0.00105344	0.0763202	Alpha-ketoglutarate-dependent dioxygenase alkB homolog 4
Cadr_000004572	0.824532	0.00105278	0.0763202
Cadr_000013783	0.944151	0.00107065	0.0763202	KICSTOR complex protein SZT2
Cadr_000025360	0.949509	0.0010586	0.0763202	Cyclin-dependent kinase 4 inhibitor D
Cadr_000017176	1.16876	0.00106962	0.0763202	Histidine ammonia-lyase
Cadr_000004000	1.28446	0.00103667	0.0763202	Brain acid soluble protein 1
Cadr_000022085	4.64377	0.00104367	0.0763202	Lymphocyte antigen 6 complex locus protein G6c
Cadr_000011663	4.18929	0.00108074	0.0764972
Cadr_000025314	1.21269	0.00109547	0.0771579	PML-RARA-regulated adapter molecule 1
Cadr_000021282	1.16449	0.00111751	0.0783241	Putative Polycomb group protein ASXL1
Cadr_000014668	0.86271	0.00113897	0.0784274	LARGE xylosyl- and glucuronyltransferase 2
Cadr_000002563	1.588	0.00113189	0.0784274	hypothetical protein
Cadr_000012094	1.58822	0.001128	0.0784274	Kallikrein-13
Cadr_000011666	4.24126	0.00114092	0.0784274
Cadr_000011803	5.60304	0.00115484	0.0790041	Ly6/PLAUR domain-containing protein 3
Cadr_000019389	0.950949	0.00117703	0.079759	Flotillin-2
Cadr_000021281	1.22522	0.00117216	0.079759	Putative Polycomb group protein ASXL1
Cadr_000009560	1.23721	0.0011886	0.0801633	Hyaluronan-binding protein 2
Cadr_000029684	4.48649	0.00120868	0.0811349	Lysine-specific demethylase hairless
Cadr_000022546	-1.36584	0.00124182	0.0823398	Transmembrane protein 64
Cadr_000030621	1.68619	0.00124391	0.0823398	Uridine phosphorylase 1
Cadr_000024144	3.38995	0.00123528	0.0823398	Epithelial membrane protein 2
Cadr_000025284	1.01682	0.00125791	0.0825027	Syntaxin-binding protein 2
Cadr_000019093	7.67722	0.00125266	0.0825027	Keratin-associated protein 9-7
Cadr_000025072	1.07016	0.00127502	0.083243	Voltage-dependent calcium channel beta subunit-associated regulatory protein
Cadr_000019455	-0.649915	0.00128739	0.0832901	Replication protein A 70 kDa DNA-binding subunit
Cadr_000004473	4.41093	0.00128706	0.0832901	hypothetical protein
Cadr_000027187	0.939923	0.00130525	0.084065	Supervillin
Cadr_000030787	0.763455	0.00131379	0.0840969	hypothetical protein
Cadr_000030490	1.75296	0.00131751	0.0840969	Proline-rich protein 33
Cadr_000020606	-1.99704	0.00140098	0.0843777	hypothetical protein
Cadr_000017706	-0.70196	0.00139225	0.0843777	1,2-dihydroxy-3-keto-5-methylthiopentene dioxygenase
Cadr_000019825	0.673555	0.00138587	0.0843777	RING finger protein unkempt homolog
Cadr_000026019	0.746477	0.0014002	0.0843777	Multiple C2 and transmembrane domain-containing protein 2
Cadr_000029964	0.893454	0.001396	0.0843777	Ribose-5-phosphate isomerase
Cadr_000011774	0.949102	0.00137417	0.0843777	Protein capicua homolog
Cadr_000018291	1.19029	0.00137516	0.0843777	Max dimerization protein 1
Cadr_000025200	1.40806	0.00137691	0.0843777	Leucine-rich alpha-2-glycoprotein
Cadr_000005499	1.53474	0.00133742	0.0843777	Rho-related GTP-binding protein RhoV
Cadr_000028881	1.53574	0.0013854	0.0843777	Na exchange regulatory cofactor NHE-RF4
Cadr_000026519	2.02015	0.00140452	0.0843777	3'-5' exoribonuclease 1
Cadr_000024745	2.04472	0.00132818	0.0843777	SH2 domain-containing adapter protein E
Cadr_000011665	4.39461	0.00138513	0.0843777
Cadr_000016802	4.9175	0.00138533	0.0843777	Keratin, type II cytoskeletal 6A
Cadr_000024813	-0.945636	0.00144282	0.0856858	Protein S100-A10
Cadr_000001921	-0.70865	0.00145021	0.0856858
Cadr_000016275	1.00847	0.00145557	0.0856858	SH2 domain-containing protein 3C
Cadr_000019982	1.13647	0.0014477	0.0856858	Monocarboxylate transporter 4
Cadr_000010496	1.98348	0.00145626	0.0856858	A-kinase anchor protein 12
Cadr_000030268	0.966359	0.00147384	0.0863649	EH domain-containing protein 1
Cadr_000006244	-0.765979	0.0014977	0.0870492	Transmembrane emp24 domain-containing protein 10
Cadr_000019781	1.2122	0.00149748	0.0870492	CMRF35-like molecule 1
Cadr_000021179	-1.07148	0.00152984	0.0881296	Deoxynucleoside triphosphate triphosphohydrolase SAMHD1
Cadr_000005969	-0.960891	0.00154711	0.0881296	Thioredoxin-related transmembrane protein 1
Cadr_000027186	0.861368	0.00153277	0.0881296	Supervillin
Cadr_000007342	1.08124	0.00154307	0.0881296	C-X-C chemokine receptor type 2
Cadr_000024724	7.75789	0.00153686	0.0881296
Cadr_000021708	-1.14327	0.00155827	0.0884134	Transmembrane protein 14A
Cadr_000012995	0.857967	0.0015651	0.08845	Transmembrane and coiled-coil domain-containing protein 3
Cadr_000004198	-1.39181	0.00160094	0.0889218	cAMP-specific 3',5'-cyclic phosphodiesterase 4D
Cadr_000003178	0.68358	0.0016015	0.0889218	Mediator of RNA polymerase II transcription subunit 12
Cadr_000023909	0.906902	0.0015856	0.0889218	Interleukin-27 subunit alpha
Cadr_000005114	2.44921	0.00159426	0.0889218	Partitioning defective 3 homolog
Cadr_000026423	2.58398	0.00160455	0.0889218	Indoleamine 2,3-dioxygenase 2
Cadr_000023622	0.947213	0.00162021	0.0894433	Zinc finger protein 789
Cadr_000005270	-1.72241	0.00164945	0.0907072	Beta-1,3-galactosyl-O-glycosyl-glycoprotein beta-1,6-N-acetylglucosaminyltransferase 3
Cadr_000009514	0.805799	0.00173131	0.0915708	Inositol 1,4,5-trisphosphate receptor-interacting protein
Cadr_000028748	0.888794	0.0016937	0.0915708	CMP-N-acetylneuraminate-beta-galactosamide-alpha-2,3-sialyltransferase 4
Cadr_000001937	0.930995	0.00171874	0.0915708
Cadr_000018067	1.25588	0.00169607	0.0915708	Sodium/calcium exchanger 1
Cadr_000007343	1.27008	0.00169104	0.0915708	C-X-C chemokine receptor type 2
Cadr_000030564	1.37363	0.00171307	0.0915708	Interferon-induced transmembrane protein 1
Cadr_000030840	1.38549	0.00169074	0.0915708	Methionine-R-sulfoxide reductase B1
Cadr_000030167	2.52908	0.00173353	0.0915708	hypothetical protein
Cadr_000024774	3.39184	0.00173561	0.0915708	Protein S100-A16
Cadr_000028493	3.51255	0.0017109	0.0915708	Desmocollin-1
Cadr_000003877	3.5319	0.00172642	0.0915708	Sodium-dependent dopamine transporter
Cadr_000027593	3.06604	0.0017423	0.091586	Leukocyte elastase inhibitor B
Cadr_000017483	-0.667993	0.00175307	0.0918146	Hsc70-interacting protein
Cadr_000009538	-1.89339	0.00177434	0.0922526	Dual specificity protein phosphatase 5
Cadr_000021151	-1.01079	0.00177324	0.0922526	Protein phosphatase 1 regulatory inhibitor subunit 16B
Cadr_000030241	0.740276	0.00179075	0.0924339	tRNA 2'-phosphotransferase 1
Cadr_000025538	1.83559	0.00178435	0.0924339	Leukotriene-B4 omega-hydroxylase 3
Cadr_000027833	1.2324	0.00180101	0.0926289	Serine/threonine-protein kinase ULK1
Cadr_000016829	1.26018	0.00180993	0.0927543	Activin receptor type-1B
Cadr_000015756	-1.9405	0.00185616	0.0944462	Cell surface hyaluronidase
Cadr_000004799	1.03095	0.00185029	0.0944462	Arf-GAP with Rho-GAP domain, ANK repeat and PH domain-containing protein 3
Cadr_000020702	0.816364	0.00189274	0.0959658	Probable E3 ubiquitin-protein ligase makorin-2
Cadr_000004857	-1.3874	0.00194943	0.0962282	hypothetical protein
Cadr_000019861	0.58867	0.00194468	0.0962282	Bifunctional arginine demethylase and lysyl-hydroxylase JMJD6
Cadr_000015180	0.75739	0.00194576	0.0962282	Rho-related GTP-binding protein RhoG
Cadr_000014667	0.837445	0.00193331	0.0962282	PHD finger protein 21A
Cadr_000025055	0.925954	0.00192824	0.0962282	R3H domain-containing protein 4
Cadr_000028883	1.08237	0.00192476	0.0962282	NLR family member X1
Cadr_000027098	3.33429	0.00193914	0.0962282
Cadr_000016790	8.49493	0.00195175	0.0962282	Keratin, type II cytoskeletal 1
Cadr_000023745	2.27726	0.00196076	0.09634	Carbohydrate-responsive element-binding protein
Cadr_000029324	-1.69685	0.00199532	0.0967864	C3a anaphylatoxin chemotactic receptor
Cadr_000018071	0.969583	0.00201723	0.0967864	Sodium/calcium exchanger 1
Cadr_000002359	1.08709	0.00199685	0.0967864	SH3 domain-binding protein 2
Cadr_000018894	1.25947	0.00201363	0.0967864	Ubiquitin carboxyl-terminal hydrolase 32
Cadr_000028733	2.02065	0.00197884	0.0967864	Rho GTPase-activating protein 32
Cadr_000016801	4.52195	0.0020048	0.0967864	Keratin, type II cytoskeletal 6A
Cadr_000011507	5.46317	0.0020126	0.0967864	Major allergen I polypeptide chain 2
Cadr_000030265	0.854087	0.0020352	0.0973219	Mitogen-activated protein kinase kinase kinase kinase 2
Cadr_000005007	0.520141	0.00205748	0.0980596	Popy Class I histocompatibility antigen, A-1 alpha chain
Cadr_000025842	0.96364	0.00207321	0.0984808	E3 ubiquitin-protein transferase RMND5B
Cadr_000010665	0.644002	0.00210053	0.098794	Endoplasmic reticulum membrane-associated RNA degradation protein
Cadr_000018386	0.767885	0.00209982	0.098794	Methylcytosine dioxygenase TET3
Cadr_000025537	2.03541	0.00209043	0.098794	Docosahexaenoic acid omega-hydroxylase CYP4F3
Cadr_000024797	8.27637	0.00211	0.0989141
Cadr_000019489	0.548456	0.00214482	0.100218	Mitogen-activated protein kinase kinase kinase 14
Cadr_000004452	-1.2997	0.0021596	0.100416	cAMP-responsive element modulator
Cadr_000030240	0.806761	0.00216311	0.100416	Fermitin family homolog 3
Cadr_000010617	1.12058	0.00218975	0.101324	Ribosomal protein S6 kinase alpha-2
Cadr_000018078	-0.836374	0.0022468	0.10166	Cytochrome c oxidase subunit 7A-related protein, mitochondrial
Cadr_000027637	-0.642081	0.00221127	0.10166	Asparagine--tRNA ligase, cytoplasmic
Cadr_000023714	0.67749	0.00221879	0.10166	Leucine-rich repeat and WD repeat-containing protein 1
Cadr_000001097	0.755768	0.00224547	0.10166	Interferon alpha/beta receptor 2
Cadr_000016628	0.972128	0.00221112	0.10166	11-cis retinol dehydrogenase
Cadr_000015703	1.4876	0.00223242	0.10166	Very low-density lipoprotein receptor
Cadr_000010254	4.97072	0.00224579	0.10166	Gap junction alpha-1 protein
Cadr_000028495	5.42938	0.00229945	0.103715	Desmocollin-3
Cadr_000002434	-0.664875	0.00241129	0.104786	FUN14 domain-containing protein 2
Cadr_000022005	0.715869	0.00239302	0.104786	Ral guanine nucleotide dissociation stimulator-like 2
Cadr_000030182	0.819726	0.00241159	0.104786	FYVE, RhoGEF and PH domain-containing protein 3
Cadr_000024918	0.828318	0.00242324	0.104786	Uncharacterized protein KIAA0513
Cadr_000009395	0.882336	0.00237458	0.104786
Cadr_000030204	0.930719	0.00237291	0.104786	Spermatogenesis-associated protein 31A6
Cadr_000012001	0.990897	0.00235121	0.104786	Glycogen [starch] synthase, muscle
Cadr_000030269	1.02848	0.00236871	0.104786	Autophagy-related protein 2 homolog A
Cadr_000011699	1.03196	0.00234606	0.104786	mRNA decay activator protein ZFP36
Cadr_000023314	1.14737	0.0024258	0.104786	Cytosolic phospholipase A2
Cadr_000009794	1.20203	0.00234294	0.104786	Homeobox protein Nkx-6.2
Cadr_000025005	1.25579	0.00235403	0.104786	Differentially expressed in FDCP 8 homolog
Cadr_000020309	1.6072	0.00239698	0.104786	Collagen alpha-1 chain
Cadr_000021826	4.47115	0.00240171	0.104786	Inactive tyrosine-protein kinase 7
Cadr_000007899	2.66321	0.0024714	0.106434	Semaphorin-3D
Cadr_000009000	-0.697484	0.00248003	0.106485	Glutamate dehydrogenase 1, mitochondrial
Cadr_000002464	0.573256	0.00255078	0.108869	Rab GDP dissociation inhibitor alpha
Cadr_000014642	1.75164	0.00254974	0.108869	Myosin-binding protein C, cardiac-type
Cadr_000010215	-1.19317	0.00256619	0.108877	Zinc finger-containing ubiquitin peptidase 1
Cadr_000019290	-0.609113	0.00256601	0.108877	Leucine-rich repeat-containing protein 37A
Cadr_000028492	6.80068	0.00257876	0.109086	Desmoglein-1
Cadr_000016732	1.23439	0.00260431	0.109505	Transcription factor NF-E2 45 kDa subunit
Cadr_000012222	1.72113	0.00261163	0.109505	hypothetical protein
Cadr_000001241	6.16767	0.00260595	0.109505	hypothetical protein
Cadr_000011175	4.54106	0.00262146	0.109595	Tyrosine aminotransferase
Cadr_000013761	2.08193	0.00266275	0.110674	Solute carrier family 2, facilitated glucose transporter member 1
Cadr_000028306	7.53944	0.00265518	0.110674	Sushi domain-containing protein 2
Cadr_000014641	1.28511	0.00267499	0.110861	Transcription factor PU.1
Cadr_000028373	1.20505	0.00269049	0.110931	Platelet glycoprotein Ib beta chain
Cadr_000001191	9.67268	0.00269221	0.110931	hypothetical protein
Cadr_000008015	-1.75655	0.00275569	0.112193	ADP-ribosylation factor-like protein 4A
Cadr_000008722	-1.1826	0.00278559	0.112193	Limb region 1 protein homolog
Cadr_000027985	-1.03173	0.0027656	0.112193	GPN-loop GTPase 3
Cadr_000001904	-0.769817	0.0027741	0.112193	Serine/threonine-protein phosphatase with EF-hands 2
Cadr_000010405	-0.6319	0.00275646	0.112193	Cbp/p300-interacting transactivator 2
Cadr_000014744	0.872888	0.00274775	0.112193	Rhombotin-2
Cadr_000019888	1.4435	0.00277777	0.112193	Dynein heavy chain 17, axonemal
Cadr_000024781	1.71465	0.00277012	0.112193	Protein S100-A8
Cadr_000005994	-0.94385	0.00282258	0.112513	Protein cornichon homolog 1
Cadr_000019288	-0.88591	0.00284887	0.112513	Leucine-rich repeat-containing protein 37A
Cadr_000022138	0.486644	0.0028422	0.112513	Ribonuclease P protein subunit p21
Cadr_000031046	0.746659	0.00285164	0.112513	Ankyrin repeat domain-containing protein 26
Cadr_000026346	1.10653	0.00283001	0.112513	Transducin-like enhancer protein 3
Cadr_000027975	1.26696	0.0028565	0.112513	hypothetical protein
Cadr_000020794	1.49409	0.00285348	0.112513	Cytosolic 10-formyltetrahydrofolate dehydrogenase
Cadr_000019096	8.9569	0.00282966	0.112513	hypothetical protein
Cadr_000018764	-5.15173	0.00287485	0.112808	Membrane-associated phosphatidylinositol transfer protein 3
Cadr_000027704	-1.21215	0.00287978	0.112808	UPF0729 protein C18orf32 homolog
Cadr_000030461	1.13804	0.0029022	0.113067	Tumor necrosis factor receptor superfamily member 26
Cadr_000020776	1.29313	0.00290033	0.113067	Ankyrin repeat and BTB/POZ domain-containing protein 1
Cadr_000005181	-0.644418	0.00292018	0.113093	C-myc promoter-binding protein
Cadr_000021350	1.31903	0.00292659	0.113093	Tyrosine-protein phosphatase non-receptor type substrate 1
Cadr_000016054	1.48361	0.00291912	0.113093	Thymic stromal cotransporter homolog
Cadr_000002451	0.663277	0.002963	0.113291	hypothetical protein
Cadr_000015035	0.71827	0.00296642	0.113291	FTS and Hook-interacting protein
Cadr_000012223	1.32836	0.00294678	0.113291	Platelet glycoprotein VI
Cadr_000030356	1.38776	0.00297133	0.113291	Spectrin beta chain, non-erythrocytic 2
Cadr_000013853	1.84913	0.00297125	0.113291	Fatty-acid amide hydrolase 1
Cadr_000016575	0.605228	0.00300403	0.114233	Methyl-CpG-binding domain protein 6
Cadr_000015912	-1.08692	0.0030592	0.114717	tRNA -methyltransferase
Cadr_000010174	-0.847335	0.00308096	0.114717	DNA polymerase zeta catalytic subunit
Cadr_000017129	-0.676821	0.00306331	0.114717	N-acetylglucosamine-1-phosphotransferase subunits alpha/beta
Cadr_000016719	-0.515155	0.00307454	0.114717	Protein TESPA1
Cadr_000030939	0.780385	0.00305898	0.114717	GATOR complex protein NPRL3
Cadr_000021962	1.67509	0.00305928	0.114717	Probable E3 ubiquitin-protein ligase makorin-1
Cadr_000018656	1.83911	0.00307359	0.114717	Transmembrane protein 88
Cadr_000024792	9.18592	0.00307313	0.114717	Filaggrin-2
Cadr_000020216	-1.61322	0.00311525	0.115693	T-cell activation inhibitor, mitochondrial
Cadr_000025603	0.703583	0.00315386	0.116522	F-BAR domain only protein 1
Cadr_000017278	1.646	0.00314972	0.116522	Neuron navigator 3
Cadr_000022106	0.691408	0.00317542	0.116786	MHC class I polypeptide-related sequence B
Cadr_000020810	0.784688	0.00318551	0.116786	Regulator of G-protein signaling 19
Cadr_000006881	1.55444	0.00317864	0.116786	Grancalcin
Cadr_000022673	-1.22052	0.00331119	0.117221	Oxidation resistance protein 1
Cadr_000017045	-0.664749	0.00326633	0.117221	Carboxypeptidase M
Cadr_000009414	-0.638845	0.0033312	0.117221	Aspartate aminotransferase, cytoplasmic
Cadr_000000623	-0.55139	0.0033053	0.117221	Large subunit GTPase 1 homolog
Cadr_000014370	0.481732	0.00332224	0.117221	Cleavage and polyadenylation specificity factor subunit 7
Cadr_000016667	0.673993	0.00334372	0.117221	Bromodomain adjacent to zinc finger domain protein 2A
Cadr_000019350	0.675498	0.00329738	0.117221	Kinase suppressor of Ras 1
Cadr_000026320	0.805031	0.00324455	0.117221	Pyruvate kinase PKM
Cadr_000020651	0.826853	0.00324921	0.117221
Cadr_000030369	0.834858	0.00331791	0.117221	Ankyrin repeat domain-containing protein 13D
Cadr_000001222	0.872819	0.00331796	0.117221	Pyridoxal kinase
Cadr_000012229	1.10525	0.00329479	0.117221	hypothetical protein
Cadr_000012198	1.10688	0.00334495	0.117221	Leukocyte receptor cluster member 8
Cadr_000030570	1.14241	0.00331639	0.117221	Protein-glucosylgalactosylhydroxylysine glucosidase
Cadr_000012227	1.58371	0.00330962	0.117221	hypothetical protein
Cadr_000028198	1.66874	0.00325479	0.117221	Kremen protein 1
Cadr_000013543	4.15362	0.00326963	0.117221	Collagen alpha-1 chain
Cadr_000024575	5.55954	0.00321176	0.117221	V-set and immunoglobulin domain-containing protein 8
Cadr_000007872	-1.7696	0.0033582	0.117397	Platelet glycoprotein 4
Cadr_000001259	1.21761	0.00338928	0.118195	Folate transporter 1
Cadr_000002531	-0.927143	0.00340645	0.118426
Cadr_000028254	0.688977	0.00341248	0.118426	GATOR complex protein DEPDC5
Cadr_000013063	0.885702	0.0034405	0.118822
Cadr_000028851	1.03819	0.00343359	0.118822	Sortilin-related receptor
Cadr_000023621	0.712382	0.00349036	0.119564	Zinc finger protein with KRAB and SCAN domains 5
Cadr_000005238	0.953703	0.00349542	0.119564	Carbonic anhydrase 12
Cadr_000017604	1.91867	0.00347927	0.119564	hypothetical protein
Cadr_000019282	2.71452	0.00348294	0.119564	Neurexophilin-3
Cadr_000025264	1.47055	0.00352609	0.120325	Adhesion G protein-coupled receptor E1
Cadr_000024892	-0.607175	0.0035529	0.120741	DNA-directed RNA polymerase III subunit RPC7-like
Cadr_000024850	1.07078	0.00355517	0.120741
Cadr_000019805	0.595164	0.00359485	0.121546	ADP-ribosylation factor-binding protein GGA3
Cadr_000023605	0.745341	0.00359587	0.121546	Brain-specific angiogenesis inhibitor 1-associated protein 2-like protein 1
Cadr_000021512	-0.794	0.00362998	0.122072
Cadr_000019584	0.749791	0.00362376	0.122072	Signal transducer and activator of transcription 5B
Cadr_000024359	1.16933	0.00363707	0.122072	Antithrombin-III
Cadr_000027549	-0.819503	0.00367197	0.122721	Cytochrome b5
Cadr_000022938	1.09475	0.00367355	0.122721	Nicotinate phosphoribosyltransferase
Cadr_000001531	-1.24842	0.00368926	0.122842	La-related protein 1B
Cadr_000018869	1.01078	0.00369435	0.122842	C-C motif chemokine 3
Cadr_000000329	-0.733619	0.00380897	0.122936	Elongation factor G, mitochondrial
Cadr_000020674	-0.733435	0.00375837	0.122936	Interleukin-1 receptor-associated kinase-like 2
Cadr_000008031	-0.711874	0.00380048	0.122936	Basic leucine zipper and W2 domain-containing protein 2
Cadr_000025436	0.514989	0.00371943	0.122936	Transportin-2
Cadr_000016895	0.608119	0.00377608	0.122936	Protein LMBR1L
Cadr_000021999	0.656786	0.00378512	0.122936	PHD finger protein 1
Cadr_000028328	0.677932	0.00379763	0.122936	Protein yippee-like 1
Cadr_000002737	0.730562	0.00378534	0.122936	BCL-6 corepressor-like protein 1
Cadr_000025000	0.804449	0.00373281	0.122936	Zinc finger protein 276
Cadr_000003181	0.891319	0.00374848	0.122936	Forkhead box protein O4
Cadr_000027976	1.32373	0.00375662	0.122936	hypothetical protein
Cadr_000009329	2.24165	0.00377216	0.122936	Retinol-binding protein 4
Cadr_000016789	8.85665	0.00380014	0.122936	Keratin, type II cytoskeletal 1b
Cadr_000025834	1.54347	0.00381781	0.122944	hypothetical protein
Cadr_000016807	8.14583	0.00382905	0.123029	Keratin, type II cytoskeletal 5
Cadr_000026166	0.67184	0.00388184	0.124445	StAR-related lipid transfer protein 5
Cadr_000017710	-0.58538	0.00389751	0.124668	40S ribosomal protein S7
Cadr_000030560	3.9876	0.00391941	0.125089	Plakophilin-3
Cadr_000023559	0.873336	0.0039299	0.125144	Ras-associating and dilute domain-containing protein
Cadr_000024013	-0.867756	0.0039655	0.125997	THUMP domain-containing protein 1
Cadr_000006102	1.04339	0.00398677	0.126112	Spectrin beta chain, erythrocytic
Cadr_000031180	5.91796	0.00398311	0.126112	Liver carboxylesterase
Cadr_000001090	-0.730481	0.00400514	0.126414	Cilia- and flagella-associated protein 298
Cadr_000021856	-0.732273	0.004019	0.126572	Transcription initiation factor TFIID subunit 8
Cadr_000029816	0.7383	0.00405108	0.127302	Mitogen-activated protein kinase kinase kinase kinase 4
Cadr_000019789	4.22239	0.00408378	0.128048	Fatty acid desaturase 6
Cadr_000005325	-0.966202	0.00410544	0.128365	Protein FAM214A
Cadr_000013653	1.10793	0.00411186	0.128365	Granulocyte colony-stimulating factor receptor
Cadr_000023703	-0.96473	0.00421553	0.128822	Intraflagellar transport protein 22 homolog
Cadr_000007057	-0.834265	0.00420672	0.128822	Integrin alpha-4
Cadr_000011859	0.745305	0.00421658	0.128822	Gem-associated protein 7
Cadr_000028342	1.1506	0.00417927	0.128822	Heparin cofactor 2
Cadr_000021358	1.23218	0.00416996	0.128822	Tyrosine-protein phosphatase non-receptor type substrate 1
Cadr_000023701	1.3961	0.00413812	0.128822
Cadr_000000901	2.03675	0.00415303	0.128822	Transmembrane protein 45A
Cadr_000023302	2.30275	0.00420305	0.128822	Hemicentin-1
Cadr_000030329	5.06213	0.00420641	0.128822
Cadr_000002323	5.22768	0.00418536	0.128822	Proactivator polypeptide-like 1
Cadr_000009187	-1.40022	0.00427436	0.130309	S-methyl-5'-thioadenosine phosphorylase
Cadr_000020313	1.28137	0.0042926	0.130586	Cadherin EGF LAG seven-pass G-type receptor 3
Cadr_000021403	0.79115	0.00433232	0.130598	Pantothenate kinase 2, mitochondrial
Cadr_000025803	0.798618	0.00433723	0.130598	RING finger protein 44
Cadr_000030538	0.871172	0.00431107	0.130598	Transaldolase
Cadr_000015191	0.887272	0.0043369	0.130598	Ragulator complex protein LAMTOR1
Cadr_000024729	0.968286	0.0043478	0.130598	Zinc finger and BTB domain-containing protein 7B
Cadr_000024787	4.1636	0.00434672	0.130598
Cadr_000001474	-0.663324	0.00436692	0.130624	40S ribosomal protein S21
Cadr_000025338	1.71821	0.00435809	0.130624	Ras-related protein Rab-3D
Cadr_000013313	-0.558011	0.00440282	0.131149	Protein RCC2
Cadr_000027962	4.36338	0.00439427	0.131149	4-hydroxyphenylpyruvate dioxygenase
Cadr_000013516	-0.618088	0.00441601	0.131269	Protein 4.1
Cadr_000005798	1.03558	0.00444292	0.131794	Meiotic recombination protein REC8 homolog
Cadr_000023674	1.08287	0.004491	0.132945	Solute carrier family 12 member 9
Cadr_000005132	2.80996	0.00453906	0.13409	hypothetical protein
Cadr_000019680	-0.847777	0.00455231	0.134094	Nucleolar protein 11
Cadr_000009775	1.47833	0.00455796	0.134094	hypothetical protein
Cadr_000007811	-1.41867	0.00457629	0.134357	Ataxin-7-like protein 1
Cadr_000004797	0.827895	0.00460014	0.13478	F-BAR and double SH3 domains protein 1
Cadr_000012897	-0.921672	0.00461764	0.134814	G-protein coupled receptor 183
Cadr_000021970	-0.876054	0.00462957	0.134814	Transcription initiation factor TFIID subunit 11
Cadr_000024695	0.540067	0.00462494	0.134814	Rho guanine nucleotide exchange factor 2
Cadr_000002147	-0.777854	0.00464877	0.135098	WD repeat-containing protein 19
Cadr_000026233	-0.657519	0.0046642	0.135271	Tetraspanin-3
Cadr_000013504	0.947432	0.00468799	0.135412
Cadr_000029440	1.18486	0.0046869	0.135412	ELKS/Rab6-interacting/CAST family member 1
Cadr_000030071	0.658107	0.00471466	0.135699	Ubiquitin-associated protein 1
Cadr_000030309	0.917906	0.00471692	0.135699	AP-5 complex subunit beta-1
Cadr_000030206	0.900034	0.00473733	0.136013	Spermatogenesis-associated protein 31E1
Cadr_000020312	0.645053	0.00476429	0.136513	Solute carrier family 26 member 6
Cadr_000024533	0.603824	0.00477442	0.136529	Protoporphyrinogen oxidase
Cadr_000015336	-1.58312	0.00481061	0.136744	Coiled-coil domain-containing protein 90B, mitochondrial
Cadr_000011262	-1.53773	0.00480761	0.136744	Probable palmitoyltransferase ZDHHC1
Cadr_000016880	1.22762	0.00479686	0.136744	hypothetical protein
Cadr_000009573	-1.59425	0.00493537	0.137251	Actin filament-associated protein 1-like 2
Cadr_000004315	-1.40682	0.00514524	0.137251	Ubiquitin-like protein FUBI
Cadr_000001551	-0.959495	0.00494429	0.137251	ATPase family protein 2 homolog
Cadr_000018162	-0.813417	0.00510547	0.137251	Ankyrin repeat and SOCS box protein 3
Cadr_000029122	-0.809819	0.00491703	0.137251	28S ribosomal protein S35, mitochondrial
Cadr_000000798	-0.771137	0.00502118	0.137251	Queuine tRNA-ribosyltransferase accessory subunit 2
Cadr_000022392	-0.713637	0.0051076	0.137251	CD83 antigen
Cadr_000002357	0.517162	0.00486987	0.137251	Alpha-adducin
Cadr_000025531	0.533166	0.00505428	0.137251	A-kinase anchor protein 8-like
Cadr_000027977	0.560566	0.00498726	0.137251	P2X purinoceptor 4
Cadr_000008457	0.578357	0.00487194	0.137251	Sugar phosphate exchanger 3
Cadr_000013781	0.609477	0.00509336	0.137251	Cell division cycle protein 20 homolog
Cadr_000025191	0.721156	0.00512018	0.137251	Endophilin-A2
Cadr_000020791	0.740928	0.00489628	0.137251	Zinc finger protein ZXDC
Cadr_000030733	0.763844	0.00509528	0.137251
Cadr_000018800	0.784991	0.00494827	0.137251	Rabankyrin-5
Cadr_000009739	0.786664	0.00509484	0.137251	hypothetical protein
Cadr_000021404	0.808248	0.00491694	0.137251	RING finger protein 24
Cadr_000029719	0.810967	0.00511629	0.137251	Nuclear factor interleukin-3-regulated protein
Cadr_000023048	0.856862	0.00492161	0.137251	Kinesin-like protein KIF21B
Cadr_000012205	0.940691	0.0050303	0.137251	Leukocyte immunoglobulin-like receptor subfamily B member 5
Cadr_000018302	0.955401	0.0050831	0.137251	Protransforming growth factor alpha
Cadr_000024849	1.08375	0.00510893	0.137251	Ubiquitin carboxyl-terminal hydrolase MINDY-1
Cadr_000002136	1.24272	0.00507275	0.137251	Neuronal acetylcholine receptor subunit alpha-9
Cadr_000005744	1.44152	0.00489061	0.137251	Matrix metalloproteinase-14
Cadr_000013271	1.60594	0.00501949	0.137251	Transmembrane protein 51
Cadr_000026775	1.63507	0.00504278	0.137251	Glycylpeptide N-tetradecanoyltransferase 2
Cadr_000011190	2.10608	0.00497914	0.137251	Thioredoxin-like protein 4B
Cadr_000019952	2.22181	0.00490808	0.137251	hypothetical protein
Cadr_000002837	3.83566	0.00514077	0.137251
Cadr_000011506	4.17369	0.00513946	0.137251	Major allergen I polypeptide chain 1
Cadr_000019266	4.34293	0.00496938	0.137251	Collagen alpha-1 chain
Cadr_000024796	4.99917	0.0050972	0.137251	hypothetical protein
Cadr_000004113	-0.869972	0.0051656	0.137538	Succinyl-CoA:3-ketoacid coenzyme A transferase 1, mitochondrial
Cadr_000014184	-0.574259	0.00517721	0.137591	Mucolipin-2
Cadr_000022567	-1.357	0.00520255	0.137752
Cadr_000005742	1.73631	0.00519615	0.137752	Matrix metalloproteinase-14
Cadr_000020269	0.914297	0.00526839	0.139237	Neurobeachin-like protein 2
Cadr_000004487	-1.00293	0.00529185	0.139342	Calcium/calmodulin-dependent protein kinase type IV
Cadr_000023552	2.71813	0.00528975	0.139342	Tyrosine-protein phosphatase non-receptor type substrate 1
Cadr_000009510	1.16228	0.00530783	0.139506	Collagen alpha-1 chain
Cadr_000004169	-2.13311	0.00534252	0.139868
Cadr_000030254	0.933483	0.00533997	0.139868	Coiled-coil domain-containing protein 88B
Cadr_000009397	1.03885	0.00535094	0.139868	Golgin subfamily A member 7B
Cadr_000017272	-2.52263	0.00538525	0.139997	PRKC apoptosis WT1 regulator protein
Cadr_000018273	0.619118	0.00537116	0.139997	Rho GTPase-activating protein 25
Cadr_000025546	1.72536	0.00538099	0.139997	Leukotriene-B4 omega-hydroxylase 3
Cadr_000022638	-1.04966	0.00556485	0.140007	Neurocalcin-delta
Cadr_000015597	-0.89476	0.00550931	0.140007	DENN domain-containing protein 4C
Cadr_000009167	-0.614325	0.00540913	0.140007	ATP-dependent RNA helicase DDX50
Cadr_000020434	-0.607034	0.00556851	0.140007	hypothetical protein
Cadr_000022804	0.680164	0.00548193	0.140007	Arf-GAP with SH3 domain, ANK repeat and PH domain-containing protein 1
Cadr_000019877	0.682006	0.00558149	0.140007	Transmembrane channel-like protein 8
Cadr_000023413	0.716127	0.00556119	0.140007	MAP kinase-activated protein kinase 2
Cadr_000016964	0.941298	0.00555996	0.140007	Interleukin-1 receptor-associated kinase 4
Cadr_000020953	1.05239	0.00554838	0.140007	Protein FAM210B, mitochondrial
Cadr_000011645	1.14749	0.00546196	0.140007	Ryanodine receptor 1
Cadr_000003540	1.31871	0.00543356	0.140007	Glycerol kinase
Cadr_000001497	1.58081	0.00545396	0.140007	hypothetical protein
Cadr_000021040	1.65768	0.00547632	0.140007	Matrix metalloproteinase-9
Cadr_000028975	1.90908	0.00557036	0.140007	hypothetical protein
Cadr_000020677	2.31393	0.00555599	0.140007	Plasma membrane calcium-transporting ATPase 2
Cadr_000015251	2.89345	0.00541475	0.140007	Solute carrier organic anion transporter family member 2B1
Cadr_000022111	3.09213	0.00541562	0.140007	Psoriasis susceptibility 1 candidate gene 2 protein
Cadr_000004847	4.75761	0.00552065	0.140007	Secretoglobin family 3A member 2
Cadr_000027597	6.40034	0.00557218	0.140007
Cadr_000024790	8.2718	0.00557122	0.140007	Filaggrin-2
Cadr_000023401	1.77293	0.00559991	0.140223	C4b-binding protein beta chain
Cadr_000013838	1.16939	0.0056164	0.14039	Coiled-coil domain-containing protein 17
Cadr_000020341	0.60043	0.00562941	0.14047	Aminomethyltransferase, mitochondrial
Cadr_000012118	1.17533	0.00569283	0.141805	Sialic acid-binding Ig-like lectin 5
Cadr_000013359	-1.22039	0.00570367	0.141828	Calcium/calmodulin-dependent protein kinase II inhibitor 1
Cadr_000021911	-0.970691	0.00577035	0.142004	Lactoylglutathione lyase
Cadr_000002146	-0.577592	0.00574586	0.142004	Replication factor C subunit 1
Cadr_000023760	0.626607	0.00576382	0.142004	Replication factor C subunit 2
Cadr_000025376	1.9345	0.0057329	0.142004	Sphingosine 1-phosphate receptor 2
Cadr_000015262	2.36518	0.00575716	0.142004	Microtubule-associated protein 6
Cadr_000019126	6.52414	0.0057476	0.142004	Keratin, type I cytoskeletal 10
Cadr_000011568	0.611618	0.00579186	0.142289
Cadr_000024829	0.934432	0.00580218	0.142298	Sorting nexin-27
Cadr_000025353	0.742141	0.00582477	0.142607
Cadr_000024865	-2.00352	0.00586865	0.143436	Circadian-associated transcriptional repressor
Cadr_000007756	-0.663796	0.00589029	0.143719	Ras-related protein Ral-A
Cadr_000006406	7.91959	0.00590569	0.143849
Cadr_000015179	0.648796	0.00594275	0.144506	Post-GPI attachment to proteins factor 2
Cadr_000009276	-2.12122	0.00612898	0.144554	Lipase member J
Cadr_000016097	-1.1728	0.00611994	0.144554	Tumor necrosis factor ligand superfamily member 8
Cadr_000025691	-0.867294	0.00602053	0.144554
Cadr_000013908	-0.784009	0.00599401	0.144554	Transcription factor BTF3 homolog 4
Cadr_000017221	-0.720861	0.00617688	0.144554	Plasma membrane calcium-transporting ATPase 1
Cadr_000006422	-0.677427	0.00603433	0.144554	Glutaredoxin-related protein 5, mitochondrial
Cadr_000009401	-0.67264	0.00607349	0.144554	Coiled-coil domain-containing protein R3HCC1L
Cadr_000027354	-0.646926	0.00617342	0.144554	COP9 signalosome complex subunit 5
Cadr_000026974	-0.536678	0.00604096	0.144554	Phosphatidylinositol 5-phosphate 4-kinase type-2 alpha
Cadr_000020417	-0.502988	0.00622944	0.144554	Protein phosphatase 1M
Cadr_000030712	0.450911	0.00622542	0.144554
Cadr_000012194	0.581707	0.00613643	0.144554	Leukocyte immunoglobulin-like receptor subfamily A member 5
Cadr_000028049	0.586313	0.00606563	0.144554	Paxillin
Cadr_000025362	0.593912	0.00623651	0.144554	Cysteine protease ATG4D
Cadr_000017356	0.610747	0.00597152	0.144554	Target of Myb protein 1
Cadr_000014692	0.611278	0.00624803	0.144554	1-aminocyclopropane-1-carboxylate synthase-like protein 1
Cadr_000011028	0.629398	0.00597866	0.144554	hypothetical protein
Cadr_000030007	0.632253	0.00612494	0.144554	ELMO domain-containing protein 3
Cadr_000008731	0.680365	0.00621648	0.144554	Receptor-type tyrosine-protein phosphatase N2
Cadr_000014666	0.716037	0.00615362	0.144554	PHD finger protein 21A
Cadr_000004796	0.789205	0.00596118	0.144554	RELT-like protein 2
Cadr_000030826	0.836543	0.00616975	0.144554	hypothetical protein
Cadr_000026397	0.932612	0.00599808	0.144554	Inhibitor of nuclear factor kappa-B kinase subunit beta
Cadr_000015658	0.960203	0.00621652	0.144554	Glycine dehydrogenase, mitochondrial
Cadr_000012528	1.14426	0.00610048	0.144554	Arachidonate 5-lipoxygenase-activating protein
Cadr_000009691	1.23233	0.00611368	0.144554	Carbohydrate sulfotransferase 15
Cadr_000021952	2.62166	0.00623422	0.144554	Testis anion transporter 1
Cadr_000004848	5.43788	0.00624328	0.144554	Secretoglobin family 3A member 2
Cadr_000016791	6.74419	0.00605347	0.144554	Keratin, type II cytoskeletal 2 epidermal
Cadr_000022918	7.96326	0.00613284	0.144554	Lymphocyte antigen 6D
Cadr_000012711	-1.50587	0.00632456	0.144689	Regulator of cell cycle RGCC
Cadr_000020571	-1.28191	0.00631343	0.144689	FERM domain-containing protein 4B
Cadr_000021183	-0.650934	0.00634312	0.144689	Protein NDRG3
Cadr_000021518	-0.633626	0.0063753	0.144689	Sorting nexin-5
Cadr_000030229	0.465365	0.00637508	0.144689	Serine/threonine-protein kinase MARK2
Cadr_000011269	0.599343	0.0063128	0.144689	Transmembrane protein 208
Cadr_000017876	0.636466	0.00633665	0.144689	Protein FAM228B
Cadr_000021590	0.686651	0.00628858	0.144689
Cadr_000012203	0.808518	0.00634942	0.144689	Leukocyte immunoglobulin-like receptor subfamily B member 3
Cadr_000025676	0.883974	0.00635714	0.144689	GEM-interacting protein
Cadr_000012179	1.37426	0.00630941	0.144689	hypothetical protein
Cadr_000018292	1.5548	0.00633257	0.144689	Retroviral-like aspartic protease 1
Cadr_000029093	-0.771888	0.00644533	0.144898	Uncharacterized protein KIAA1551
Cadr_000028246	-0.682896	0.00641875	0.144898	Phosphoinositide-3-kinase-interacting protein 1
Cadr_000018272	0.575748	0.00640094	0.144898	Rho GTPase-activating protein 25
Cadr_000019965	0.69367	0.00643827	0.144898	Tether containing UBX domain for GLUT4
Cadr_000030203	0.912128	0.00644348	0.144898	LINE-1 retrotransposable element ORF2 protein
Cadr_000019105	5.13792	0.00644153	0.144898	hypothetical protein
Cadr_000001634	-0.745264	0.00646224	0.145
Cadr_000025776	3.76974	0.00647012	0.145	Homeobox protein MSX-2
Cadr_000012982	1.01024	0.00648681	0.145146	hypothetical protein
Cadr_000006101	1.06952	0.00651139	0.145468	Pleckstrin homology domain-containing family G member 3
Cadr_000017384	1.72102	0.0065353	0.145568	Intraflagellar transport protein 27 homolog
Cadr_000006026	2.63854	0.00653619	0.145568	Armadillo-like helical domain-containing protein 4
Cadr_000022357	0.79978	0.00657601	0.145773	Lysine-specific histone demethylase 1B
Cadr_000013954	1.12738	0.00657552	0.145773	hypothetical protein
Cadr_000022260	2.04595	0.006567	0.145773	Thymus-specific serine protease
Cadr_000000128	-0.636192	0.00665008	0.146756	Signal recognition particle receptor subunit beta
Cadr_000022378	0.546781	0.00664511	0.146756	GMP reductase 1
Cadr_000024236	0.647999	0.00665114	0.146756	Neutrophil cytosol factor 2
Cadr_000002930	-0.757481	0.00671787	0.147773	TSC22 domain family protein 3
Cadr_000006491	-0.637767	0.00672707	0.147773	Heat shock protein HSP 90-alpha
Cadr_000018683	0.601014	0.00674566	0.147773	Arf-GAP with coiled-coil, ANK repeat and PH domain-containing protein 1
Cadr_000022928	0.686094	0.00673207	0.147773	Zinc finger protein GLI4
Cadr_000013812	1.24302	0.0067489	0.147773	Armadillo-like helical domain containing protein 1
Cadr_000009805	1.01728	0.00677632	0.148146	Gamma-tubulin complex component 2
Cadr_000022331	-0.731033	0.0068217	0.148684	Succinate-semialdehyde dehydrogenase, mitochondrial
Cadr_000022054	1.01178	0.00681292	0.148684	Neurogenic locus notch homolog protein 4
Cadr_000007739	-0.727231	0.00686425	0.148935	UPF0415 protein C7orf25 homolog
Cadr_000023014	0.697046	0.00685331	0.148935	Leucine-rich repeat-containing G-protein coupled receptor 6
Cadr_000021880	0.826736	0.00686447	0.148935	UNC5C-like protein
Cadr_000030004	2.05768	0.00691778	0.149864	SH2 domain-containing protein 6
Cadr_000012042	0.502469	0.00696387	0.150635	Bcl-2-like protein 12
Cadr_000024255	0.461471	0.00699412	0.15106	2-5A-dependent ribonuclease
Cadr_000009601	1.00041	0.00703755	0.151602	PDZ domain-containing protein 8
Cadr_000016462	1.02831	0.0070404	0.151602	hypothetical protein
Cadr_000028616	1.07274	0.00705441	0.151675	Microtubule cross-linking factor 1
Cadr_000018994	-1.00386	0.00710204	0.152241	Cytochrome c oxidase assembly protein COX11, mitochondrial
Cadr_000008989	2.41723	0.00709737	0.152241
Cadr_000014371	0.50944	0.00713195	0.152654	Transmembrane protein 138
Cadr_000026518	1.6772	0.00716422	0.153115	60S ribosomal protein L29
Cadr_000015483	-0.821174	0.00725674	0.153531
Cadr_000015996	-0.700909	0.00723915	0.153531	Elongator complex protein 1
Cadr_000027423	-0.680568	0.00726959	0.153531	40S ribosomal protein S20
Cadr_000003948	0.548056	0.0072298	0.153531	Death-associated protein 1
Cadr_000023586	0.773843	0.0072671	0.153531	Sn1-specific diacylglycerol lipase beta
Cadr_000025149	0.780739	0.00724363	0.153531
Cadr_000013797	0.878675	0.00721755	0.153531	Sodium- and chloride-dependent glycine transporter 1
Cadr_000000241	6.01308	0.0072014	0.153531	Transmembrane 4 L6 family member 1
Cadr_000012189	1.18027	0.00730876	0.154131	Leukocyte immunoglobulin-like receptor subfamily A member 6
Cadr_000028068	-0.552059	0.00734695	0.15448	Phosphatidylethanolamine-binding protein 1
Cadr_000027974	0.811511	0.00734233	0.15448	Calcium/calmodulin-dependent protein kinase kinase 2
Cadr_000013925	-0.700367	0.00742547	0.155902	Non-specific lipid-transfer protein
Cadr_000020873	-0.592943	0.00747392	0.156527	40S ribosomal protein S21
Cadr_000011903	2.44864	0.00747711	0.156527	Peptidoglycan recognition protein 1
Cadr_000005419	-0.669137	0.00757059	0.156664	Beta-2-microglobulin
Cadr_000025263	0.495267	0.00753575	0.156664	Proto-oncogene vav
Cadr_000005748	0.504759	0.00757134	0.156664	Probable RNA-binding protein 23
Cadr_000030788	0.569516	0.00752658	0.156664	hypothetical protein
Cadr_000020308	0.960765	0.00755388	0.156664	6-phosphofructo-2-kinase/fructose-2,6-bisphosphatase 4
Cadr_000028976	1.45551	0.00751416	0.156664	6-pyruvoyl tetrahydrobiopterin synthase
Cadr_000029287	1.67803	0.00755648	0.156664	Oxidized low-density lipoprotein receptor 1
Cadr_000015489	2.92354	0.00751125	0.156664	Neutrophil collagenase
Cadr_000026376	-0.442415	0.00760636	0.157161	Integrator complex subunit 10
Cadr_000013872	-1.00253	0.00764169	0.157664	UMP-CMP kinase
Cadr_000007601	7.55688	0.007702	0.158679	Collagen alpha-3 chain
Cadr_000002570	0.685851	0.0077983	0.160314	Protein CXorf40A
Cadr_000016317	0.804806	0.00780377	0.160314	Endophilin-B2
Cadr_000023899	0.909948	0.0078166	0.160347	Mitogen-activated protein kinase 3
Cadr_000001098	0.56017	0.00787089	0.160546	Interleukin-10 receptor subunit beta
Cadr_000016778	0.618856	0.00787121	0.160546
Cadr_000012224	1.06102	0.00784439	0.160546	hypothetical protein
Cadr_000001245	7.91548	0.00786666	0.160546	hypothetical protein
Cadr_000025219	5.93765	0.00788301	0.160557	hypothetical protein
Cadr_000025106	0.644557	0.00794642	0.161619	MOB kinase activator 3A
Cadr_000009321	0.821614	0.00796889	0.161845	Hematopoietically-expressed homeobox protein HHEX
Cadr_000028620	-0.873567	0.00799187	0.162082	Twisted gastrulation protein homolog 1
Cadr_000013407	-0.695126	0.00802699	0.162564	60S ribosomal protein L11
Cadr_000021572	1.09933	0.00806756	0.162924	hypothetical protein
Cadr_000019112	7.8157	0.00806667	0.162924	Keratin, high-sulfur matrix protein, B2C
Cadr_000026242	-1.25621	0.0081807	0.163311	Chondroitin sulfate proteoglycan 4
Cadr_000009166	-0.687696	0.00817227	0.163311	Nucleolar RNA helicase 2
Cadr_000023900	0.675848	0.00818728	0.163311
Cadr_000025108	0.689362	0.00813194	0.163311	AP-3 complex subunit delta-1
Cadr_000018613	0.71936	0.00810903	0.163311	Phosphoinositide 3-kinase regulatory subunit 6
Cadr_000014315	0.897419	0.00822531	0.163311	Nuclear RNA export factor 1
Cadr_000022937	0.909919	0.0082188	0.163311	Gasdermin-D
Cadr_000011270	0.926983	0.00821976	0.163311	Engulfment and cell motility protein 3
Cadr_000015306	0.929067	0.00813475	0.163311	Ubiquitin carboxyl-terminal hydrolase 35
Cadr_000022101	1.01137	0.00821608	0.163311	Tumor necrosis factor
Cadr_000021288	1.1376	0.00814177	0.163311	Tyrosine-protein kinase HCK
Cadr_000011682	7.27148	0.00823523	0.163311	F-box only protein 50
Cadr_000001262	7.29299	0.00817696	0.163311	Collagen alpha-1 chain
Cadr_000022287	0.734921	0.00831764	0.164717	Histone H2B type 1
Cadr_000030199	1.55436	0.00835442	0.164988	NUT family member 2D
Cadr_000009013	5.96852	0.00834578	0.164988
Cadr_000022842	-2.54168	0.00839497	0.165172	hypothetical protein
Cadr_000004651	-0.779192	0.00839837	0.165172	Calcium signal-modulating cyclophilin ligand
Cadr_000001271	0.809181	0.00837639	0.165172	Disco-interacting protein 2 homolog A
Cadr_000014700	-0.775441	0.00848211	0.165771	Apoptosis inhibitor 5
Cadr_000007058	-0.744298	0.00845331	0.165771	Integrin alpha-4
Cadr_000017062	-0.647453	0.00844389	0.165771	PR domain zinc finger protein 4
Cadr_000029934	0.497628	0.0084868	0.165771	Tubulin--tyrosine ligase
Cadr_000007398	1.64368	0.00846937	0.165771	Anion exchange protein 3
Cadr_000014737	-2.49849	0.00851034	0.165886	Ankyrin repeat and BTB/POZ domain-containing protein 2
Cadr_000002492	0.71487	0.00852748	0.165886	ATP-binding cassette sub-family D member 1
Cadr_000002798	1.89234	0.00851642	0.165886	ATPase inhibitor, mitochondrial
Cadr_000028338	-1.98719	0.00855005	0.166099	Hypermethylated in cancer 2 protein
Cadr_000010217	-2.02728	0.00861006	0.166972	Importin subunit alpha-6
Cadr_000000640	0.646436	0.00861834	0.166972	D-beta-hydroxybutyrate dehydrogenase, mitochondrial
Cadr_000019326	-0.860977	0.0086766	0.167056	Mitochondrial Rho GTPase 1
Cadr_000026167	0.618297	0.00866849	0.167056	Pro-interleukin-16
Cadr_000024980	0.757611	0.00869941	0.167056	DNA replication factor Cdt1
Cadr_000023728	0.81478	0.00864638	0.167056	NADPH--cytochrome P450 reductase
Cadr_000020143	0.963795	0.00868679	0.167056	Tetratricopeptide repeat protein 21A
Cadr_000011189	2.30507	0.00870078	0.167056	Haptoglobin
Cadr_000011339	2.42017	0.00870449	0.167056	Adhesion G protein-coupled receptor G3
Cadr_000015307	0.848652	0.00874994	0.167703	hypothetical protein
Cadr_000012064	2.13002	0.00876612	0.167788
Cadr_000003369	0.610778	0.00881717	0.16854	GRIP1-associated protein 1
Cadr_000008322	-0.60105	0.00888859	0.169678	RNA-binding protein 28
Cadr_000005477	-1.57737	0.00921456	0.169968	MAX gene-associated protein
Cadr_000025755	-1.04228	0.00913882	0.169968	Dual specificity protein phosphatase 1
Cadr_000017315	-0.914926	0.00916301	0.169968	Transmembrane protein 19
Cadr_000004230	-0.832837	0.00924585	0.169968	E3 ubiquitin-protein ligase TRIM23
Cadr_000007065	-0.816185	0.00894231	0.169968	DnaJ homolog subfamily C member 10
Cadr_000014855	-0.638067	0.0091711	0.169968	Protein SPT2 homolog
Cadr_000004124	-0.63786	0.00920962	0.169968	Zinc finger protein 131
Cadr_000010624	-0.633729	0.0092485	0.169968	FGFR1 oncogene partner
Cadr_000006128	-0.590236	0.00919208	0.169968	Retinol dehydrogenase 11
Cadr_000003412	0.493458	0.00899593	0.169968	Ubiquitin carboxyl-terminal hydrolase 11
Cadr_000025847	0.605721	0.00920967	0.169968	Dual specificity protein kinase CLK4
Cadr_000027428	0.770055	0.00907914	0.169968	Transmembrane protein 68
Cadr_000030464	0.849121	0.00892857	0.169968	Pleckstrin homology-like domain family A member 2
Cadr_000019145	0.850906	0.00902048	0.169968	Retinoic acid receptor alpha-A
Cadr_000020204	0.897899	0.00908216	0.169968	hypothetical protein
Cadr_000013576	0.985881	0.00919165	0.169968	E3 ubiquitin-protein ligase RNF19B
Cadr_000031250	1.03107	0.00900707	0.169968	Gamma-tubulin complex component 2
Cadr_000007233	1.06488	0.00912686	0.169968	CASP8 and FADD-like apoptosis regulator
Cadr_000011737	1.13733	0.00904839	0.169968	Cytochrome P450 2F3
Cadr_000003845	1.18459	0.00922995	0.169968	hypothetical protein
Cadr_000022098	1.23755	0.00904449	0.169968	hypothetical protein
Cadr_000016426	1.24136	0.00914274	0.169968	Neurogenic locus notch homolog protein 1
Cadr_000016088	1.4366	0.00908384	0.169968	Alpha-1-acid glycoprotein
Cadr_000026336	2.1008	0.00922138	0.169968	hypothetical protein
Cadr_000015038	3.92036	0.00920463	0.169968	Olfactory receptor 52B2
Cadr_000019103	4.76924	0.00900771	0.169968	hypothetical protein
Cadr_000019102	4.76927	0.0090754	0.169968	hypothetical protein
Cadr_000019083	4.79992	0.00908556	0.169968	Keratin, type I cytoskeletal 15
Cadr_000007457	8.10613	0.0090839	0.169968	hypothetical protein
Cadr_000009693	-0.559121	0.00927677	0.170269	Ornithine aminotransferase, mitochondrial
Cadr_000021846	-0.760362	0.00936095	0.170553	40S ribosomal protein SA
Cadr_000008707	0.494916	0.00934614	0.170553	Probable RNA-binding protein 23
Cadr_000002238	0.67888	0.0093408	0.170553	F-box/LRR-repeat protein 5
Cadr_000006678	0.777081	0.00934472	0.170553	Ras-related protein Ral-B
Cadr_000028643	1.19066	0.00934662	0.170553	Cell death activator CIDE-A
Cadr_000016817	4.51809	0.00936385	0.170553	Keratin, type II cuticular Hb1
Cadr_000010940	-0.756348	0.00938752	0.170767	Putative homeodomain transcription factor 1
Cadr_000004406	-1.58926	0.00940452	0.170859	Cotranscriptional regulator FAM172A
Cadr_000000754	-0.764067	0.00941779	0.170883	Follistatin-related protein 1
Cadr_000007870	-1.70235	0.00948853	0.171596	Guanine nucleotide-binding protein G subunit alpha-1
Cadr_000003011	-0.908101	0.00951335	0.171596	XK-related protein 2
Cadr_000028576	-0.762001	0.00948307	0.171596	Homeobox protein TGIF1
Cadr_000029245	-0.507059	0.00950067	0.171596	Probable ATP-dependent RNA helicase DDX47
Cadr_000007855	0.726863	0.00951713	0.171596	Gamma-secretase-activating protein
Cadr_000019644	0.743609	0.00957682	0.172052	hypothetical protein
Cadr_000011775	1.06944	0.00957851	0.172052	Protein capicua homolog
Cadr_000028989	2.21123	0.00957255	0.172052	Testis-expressed protein 12
Cadr_000019178	0.968588	0.00967472	0.173128	SH3 and cysteine-rich domain-containing protein 2
Cadr_000023675	1.11701	0.00966168	0.173128	Thyroid receptor-interacting protein 6
Cadr_000028613	1.97721	0.00966797	0.173128	Receptor-type tyrosine-protein phosphatase mu
Cadr_000016208	-0.694391	0.00969961	0.17314	Spermatid perinuclear RNA-binding protein
Cadr_000002383	0.66624	0.00969665	0.17314	Transforming acidic coiled-coil-containing protein 3
Cadr_000026113	1.00754	0.00974871	0.1737
Cadr_000014390	2.40838	0.00975528	0.1737	Membrane-spanning 4-domains subfamily A member 15
Cadr_000011793	-0.599131	0.00980845	0.174298	40S ribosomal protein S19
Cadr_000021792	0.598694	0.00981324	0.174298	NF-kappa-B inhibitor epsilon
Cadr_000025833	1.06258	0.00983045	0.174387	PDZ and LIM domain protein 7
Cadr_000023664	0.73028	0.00987728	0.175	Leucine-rich repeat and calponin homology domain-containing protein 4
Cadr_000016047	-2.59657	0.00999856	0.176729	Uncharacterized protein KIAA1958
Cadr_000020007	1.14965	0.0100119	0.176729	Meteorin-like protein
Cadr_000000107	1.20552	0.0100026	0.176729	hypothetical protein
Cadr_000018518	0.626035	0.0100282	0.176799	Leucine-rich repeat-containing protein 75A
Cadr_000025334	1.88886	0.0100417	0.176819	Erythropoietin receptor
Cadr_000000397	-4.90506	0.0103897	0.177448	Probable cationic amino acid transporter
Cadr_000014122	-1.15414	0.0104858	0.177448	tRNA wybutosine-synthesizing protein 3 homolog
Cadr_000011204	-0.964258	0.0102344	0.177448	NADH dehydrogenase [quinone] 1
Cadr_000004559	-0.959712	0.0104291	0.177448	Centrosomal protein of 120 kDa
Cadr_000003103	-0.890234	0.0103324	0.177448	Putative P2Y purinoceptor 10
Cadr_000000644	-0.651722	0.0102261	0.177448	Nuclear cap-binding protein subunit 2
Cadr_000017335	-0.499342	0.0104101	0.177448	T-complex protein 1 subunit beta
Cadr_000024848	0.507298	0.0102819	0.177448	Exopolyphosphatase PRUNE1
Cadr_000005907	0.56045	0.0101906	0.177448
Cadr_000002384	0.576212	0.010217	0.177448	E3 ubiquitin-protein ligase TM129
Cadr_000025352	0.604443	0.0104846	0.177448	Transmembrane emp24 domain-containing protein 1
Cadr_000020952	0.605856	0.0102595	0.177448	Aurora kinase A
Cadr_000025062	0.63813	0.0103473	0.177448
Cadr_000020792	0.64907	0.0104534	0.177448	Solute carrier family 41 member 3
Cadr_000027541	0.653501	0.010134	0.177448	Beta-Ala-His dipeptidase
Cadr_000006152	0.66385	0.0103026	0.177448	Sodium/bile acid cotransporter
Cadr_000029730	0.680946	0.0103544	0.177448	Tyrosine-protein kinase SYK
Cadr_000019580	0.693225	0.0102216	0.177448	V-type proton ATPase 116 kDa subunit a isoform 1
Cadr_000030336	0.712076	0.0103475	0.177448	Kinesin light chain 2
Cadr_000002465	0.737052	0.01038	0.177448	V-type proton ATPase subunit S1
Cadr_000001223	0.743766	0.0104246	0.177448
Cadr_000004963	0.766576	0.0102423	0.177448	Disintegrin and metalloproteinase domain-containing protein 19
Cadr_000023655	0.801391	0.0103361	0.177448	Zinc finger CW-type PWWP domain protein 1
Cadr_000015472	0.847975	0.0103531	0.177448	Short transient receptor potential channel 6
Cadr_000019783	0.862996	0.0104076	0.177448	Ras-related protein Rab-37
Cadr_000013471	0.931273	0.0104125	0.177448	Palmitoyltransferase ZDHHC18
Cadr_000029731	1.15605	0.0104562	0.177448	Tyrosine-protein kinase SYK
Cadr_000007341	1.382	0.0102701	0.177448	RUN and FYVE domain-containing protein 4
Cadr_000018614	1.41239	0.0102794	0.177448	Major facilitator superfamily domain-containing protein 6-like
Cadr_000016130	1.41669	0.010487	0.177448	Multiple epidermal growth factor-like domains protein 9
Cadr_000028981	1.56031	0.0101477	0.177448	Interleukin-18
Cadr_000019109	7.85772	0.0102282	0.177448	Keratin, high-sulfur matrix protein, B2C
Cadr_000019117	8.25997	0.0101436	0.177448	Keratin-associated protein 3-3
Cadr_000008076	-0.923217	0.0105819	0.178172	Kelch-like protein 7
Cadr_000022654	-0.916421	0.0105588	0.178172	Mitochondrial folate transporter/carrier
Cadr_000013564	0.685256	0.0105492	0.178172	Testis-specific serine/threonine-protein kinase 3
Cadr_000004373	0.686235	0.0105781	0.178172	Rho-related GTP-binding protein RhoG
Cadr_000019328	1.35463	0.0105921	0.178172	Arf-GAP with dual PH domain-containing protein 2
Cadr_000018465	0.677834	0.0106125	0.178306	TOM1-like protein 2
Cadr_000005416	-0.653445	0.0106705	0.178441	Beta-2-microglobulin
Cadr_000015596	-0.610382	0.0106525	0.178441	40S ribosomal protein S6
Cadr_000029405	0.591021	0.0106651	0.178441	Fructose-2,6-bisphosphatase TIGAR
Cadr_000009793	0.8437	0.010668	0.178441	Type I inositol 1,4,5-trisphosphate 5-phosphatase
Cadr_000022132	0.473102	0.0106929	0.178511	Serine/threonine-protein phosphatase 1 regulatory subunit 10
Cadr_000019545	2.65996	0.0106997	0.178511	ETS translocation variant 4
Cadr_000013782	0.600499	0.0107448	0.179054	Elongation of very long chain fatty acids protein 1
Cadr_000011383	-1.4003	0.0107582	0.179069	Protein fantom
Cadr_000007282	-0.804943	0.0107986	0.179176	General transcription factor 3C polypeptide 3
Cadr_000013337	0.436579	0.010779	0.179176	ER membrane protein complex subunit 1
Cadr_000008660	0.599325	0.0108022	0.179176	Fas-activated serine/threonine kinase
Cadr_000001578	-1.5246	0.0109064	0.179447	cGMP-specific 3',5'-cyclic phosphodiesterase
Cadr_000014083	-1.17862	0.0108985	0.179447	Interleukin-12 receptor subunit beta-2
Cadr_000013907	-0.606152	0.0108727	0.179447	Protein KTI12 homolog
Cadr_000030924	0.53154	0.0108537	0.179447	Putative RNA-binding protein Luc7-like 1
Cadr_000026355	1.51217	0.0108627	0.179447	hypothetical protein
Cadr_000011879	1.88392	0.0108905	0.179447	Optic atrophy 3 protein homolog
Cadr_000019098	5.46285	0.0108319	0.179447	Keratin-associated protein 4-7
Cadr_000000855	-1.49942	0.0109633	0.180176	E3 ubiquitin-protein ligase DZIP3
Cadr_000011536	1.1042	0.0109985	0.180547	Free fatty acid receptor 3
Cadr_000021977	-0.659374	0.0110352	0.180735	40S ribosomal protein S10
Cadr_000016775	1.75713	0.0110274	0.180735	Sterol O-acyltransferase 2
Cadr_000017134	1.8008	0.0111018	0.181617	Transcription factor Spi-C
Cadr_000029477	0.655123	0.0111604	0.182159	Bcl-2-like protein 13
Cadr_000027928	1.75532	0.0111603	0.182159	hypothetical protein
Cadr_000007772	-0.936403	0.0112739	0.182712	STARD3 N-terminal-like protein
Cadr_000002144	-0.732735	0.0112811	0.182712	60S ribosomal protein L9
Cadr_000020316	-0.594742	0.0112837	0.182712	cAMP-dependent protein kinase type II-alpha regulatory subunit
Cadr_000008775	0.50406	0.0112681	0.182712	Lysosomal-trafficking regulator
Cadr_000030304	0.657379	0.0112584	0.182712	Pecanex-like protein 3
Cadr_000030242	0.681043	0.0112417	0.182712	Uridine diphosphate glucose pyrophosphatase
Cadr_000007092	6.72432	0.0112629	0.182712	Collagen alpha-1 chain
Cadr_000019106	6.57595	0.0112995	0.182761	hypothetical protein
Cadr_000009094	0.720095	0.01133	0.183047	Calcium/calmodulin-dependent protein kinase type II subunit gamma
Cadr_000013432	0.625544	0.0113605	0.183332	Arginine/serine-rich protein 1
Cadr_000008135	-0.744583	0.0114195	0.183441	Beta-chimaerin
Cadr_000029168	-0.558607	0.0114423	0.183441	L-lactate dehydrogenase B chain
Cadr_000020663	-0.47313	0.0114025	0.183441	Protein jagunal homolog 1
Cadr_000017748	0.584833	0.0114337	0.183441	hypothetical protein
Cadr_000019470	0.599154	0.0114442	0.183441	Max-binding protein MNT
Cadr_000023659	0.630982	0.0113968	0.183441	Neuronal tyrosine-phosphorylated phosphoinositide-3-kinase adapter 1
Cadr_000001258	1.1289	0.0114793	0.18376	Collagen alpha-1 chain
Cadr_000022945	1.15674	0.0114898	0.18376	hypothetical protein
Cadr_000015205	0.896872	0.0115183	0.183805	Autophagy-related protein 16-2
Cadr_000026119	1.29013	0.0115121	0.183805	Zinc finger and SCAN domain-containing protein 2
Cadr_000006242	-1.40823	0.0115492	0.183886	Zinc finger C2HC domain-containing protein 1C
Cadr_000003404	0.892185	0.0115363	0.183886	Metalloproteinase inhibitor 1
Cadr_000020418	-0.576105	0.0115692	0.184001	WD repeat-containing protein 82
Cadr_000003374	0.445801	0.0116037	0.184139	Serine/threonine-protein kinase pim-2
Cadr_000019646	1.19299	0.0116017	0.184139	Somatotropin
Cadr_000016266	-0.620289	0.0116782	0.184542	60S ribosomal protein L12
Cadr_000022009	-0.528232	0.0117194	0.184542	40S ribosomal protein S18
Cadr_000027228	-0.465659	0.0116807	0.184542	NEDD4-like E3 ubiquitin-protein ligase WWP1
Cadr_000022787	0.714848	0.0117154	0.184542	Tribbles homolog 1
Cadr_000016935	0.986725	0.0116452	0.184542	Vitamin D3 receptor
Cadr_000024987	0.9996	0.0117053	0.184542	hypothetical protein
Cadr_000029243	5.19302	0.0116656	0.184542	G-protein coupled receptor family C group 5 member D
Cadr_000000878	-0.788407	0.0117675	0.18469	CD166 antigen
Cadr_000019190	-0.705782	0.0117564	0.18469	60S ribosomal protein L23
Cadr_000030194	-0.509158	0.0117497	0.18469	Isoleucine--tRNA ligase, cytoplasmic
Cadr_000024187	-1.02845	0.0118259	0.1852	Serine/threonine-protein phosphatase CPPED1
Cadr_000019090	4.26448	0.0118183	0.1852	Keratin, type I cuticular Ha1
Cadr_000021879	-0.648172	0.0118794	0.18563	Probable C->U-editing enzyme APOBEC-2
Cadr_000005462	0.61928	0.011876	0.18563	Zinc finger protein 106
Cadr_000013203	0.810577	0.011925	0.186139	6-phosphogluconate dehydrogenase, decarboxylating
Cadr_000025179	0.524077	0.011997	0.186662	Dual specificity mitogen-activated protein kinase kinase 2
Cadr_000005652	1.03133	0.0119976	0.186662	Ribonuclease K3
Cadr_000029914	6.25761	0.0119776	0.186662	MAL-like protein
Cadr_000029478	0.669087	0.0120221	0.186838	BH3-interacting domain death agonist
Cadr_000029468	0.627337	0.0120488	0.186972	Interleukin-17 receptor A
Cadr_000025186	3.89952	0.0120568	0.186972	SH2 domain-containing adapter protein D
Cadr_000015244	-0.667908	0.0121222	0.187727	Signal peptidase complex subunit 2
Cadr_000012409	1.34174	0.0121317	0.187727	Lipolysis-stimulated lipoprotein receptor
Cadr_000020125	0.727495	0.0121776	0.188233	Myeloid differentiation primary response protein MyD88
Cadr_000002145	-1.13548	0.0122183	0.188251	Beta-klotho
Cadr_000001079	-0.530375	0.012204	0.188251	Superoxide dismutase [Cu-Zn]
Cadr_000001234	1.54533	0.012211	0.188251	Transient receptor potential cation channel subfamily M member 2
Cadr_000029277	-1.23477	0.0126908	0.189549	Killer cell lectin-like receptor subfamily I member 1
Cadr_000002189	-1.15398	0.0126845	0.189549	Phosphatidylinositol 4-kinase type 2-beta
Cadr_000009118	-0.953732	0.0126211	0.189549	Anaphase-promoting complex subunit 16
Cadr_000029205	-0.940702	0.0123276	0.189549	Deoxyribose-phosphate aldolase
Cadr_000017823	-0.896495	0.0125779	0.189549	Retinol dehydrogenase 14
Cadr_000021437	-0.863259	0.0125631	0.189549	Thioredoxin-related transmembrane protein 4
Cadr_000012488	-0.814048	0.0126191	0.189549	60S ribosomal protein L21
Cadr_000014882	-0.777392	0.0125661	0.189549	Small acidic protein
Cadr_000009097	-0.738275	0.0126326	0.189549	Alpha--fucosyltransferase 11
Cadr_000009719	-0.705345	0.0126879	0.189549	Putative pre-mRNA-splicing factor ATP-dependent RNA helicase DHX32
Cadr_000001857	-0.695665	0.0124399	0.189549	G-rich sequence factor 1
Cadr_000016389	-0.586777	0.0124475	0.189549	General transcription factor 3C polypeptide 4
Cadr_000027624	-0.45561	0.0124881	0.189549	O-acyltransferase like protein
Cadr_000006627	0.459507	0.0123682	0.189549	AMMECR1-like protein
Cadr_000019983	0.584167	0.0126559	0.189549	Casein kinase I isoform delta
Cadr_000020134	0.628544	0.0126165	0.189549	Sodium channel protein type 5 subunit alpha
Cadr_000016572	0.696916	0.0124757	0.189549	Rho GTPase-activating protein 9
Cadr_000001022	0.745749	0.0124133	0.189549	Amyloid-beta A4 protein
Cadr_000021279	0.82766	0.0124401	0.189549	hypothetical protein
Cadr_000017971	0.941265	0.012692	0.189549	TOG array regulator of axonemal microtubules protein 2
Cadr_000002482	0.976656	0.012596	0.189549	N-acylglucosamine 2-epimerase
Cadr_000019786	1.04822	0.0127209	0.189549	Transmembrane protein 104
Cadr_000007097	1.04995	0.0127479	0.189549	Solute carrier family 40 member 1
Cadr_000025507	1.05431	0.0125966	0.189549	Adhesion G protein-coupled receptor E2
Cadr_000012119	1.16246	0.0125058	0.189549	Sialic acid-binding Ig-like lectin 14
Cadr_000006323	1.18022	0.012682	0.189549	Galactocerebrosidase
Cadr_000007638	1.32646	0.0126287	0.189549	Ankyrin repeat and MYND domain-containing protein 1
Cadr_000013390	1.5002	0.0125381	0.189549	Complement C1q subcomponent subunit B
Cadr_000022531	1.70328	0.0127532	0.189549	hypothetical protein
Cadr_000005131	2.12212	0.0123991	0.189549	hypothetical protein
Cadr_000028347	2.4347	0.012727	0.189549	Apoptosis-inducing factor 3
Cadr_000026290	3.3957	0.0126894	0.189549	hypothetical protein
Cadr_000016796	3.95294	0.0124566	0.189549	Keratin, type II cytoskeletal 5
Cadr_000019111	7.50715	0.0127217	0.189549	Keratin, high-sulfur matrix protein, B2C
Cadr_000025963	-0.474408	0.0127755	0.189683	TM2 domain-containing protein 3
Cadr_000004944	-0.482484	0.0128038	0.189709	Gem-associated protein 5
Cadr_000021808	0.664377	0.0127984	0.189709	DNA polymerase eta
Cadr_000000618	4.94629	0.0128331	0.189946	Leucine-rich repeat-containing protein 15
Cadr_000012812	-0.961094	0.0128725	0.19031	Ceroid-lipofuscinosis neuronal protein 5
Cadr_000020211	1.47069	0.0128843	0.19031	hypothetical protein
Cadr_000004218	-0.965588	0.0129879	0.191642	Importin-11
Cadr_000018680	0.596174	0.0130193	0.191907	Phospholipid scramblase 3
Cadr_000005335	-0.597427	0.0130629	0.192309	RNA polymerase-associated protein LEO1
Cadr_000030076	0.53884	0.0130734	0.192309	Protein FAM219A
Cadr_000011784	0.930001	0.0131391	0.193075	Glutamate receptor ionotropic, kainate 5
Cadr_000028751	0.480663	0.0131665	0.193132	Toll/interleukin-1 receptor domain-containing adapter protein
Cadr_000018513	0.649996	0.0131699	0.193132	N-acetylglucosaminyl-phosphatidylinositol de-N-acetylase
Cadr_000006835	-0.598703	0.0133075	0.194949	Elongation factor 1-alpha, somatic form
Cadr_000008094	-0.73094	0.0133245	0.194999	Cytochrome c
Cadr_000018261	-0.564786	0.0133465	0.195109	WD repeat-containing protein 92
Cadr_000005523	-0.48532	0.013373	0.195109	eIF-2-alpha kinase GCN2
Cadr_000006664	-0.481315	0.0133664	0.195109
Cadr_000010620	1.44158	0.0133967	0.195257	hypothetical protein
Cadr_000002090	-0.699756	0.0134148	0.195321	Magnesium transporter NIPA3
Cadr_000011433	-1.4807	0.0135919	0.195478	Histone-lysine N-methyltransferase SETMAR
Cadr_000023806	-1.08588	0.0134853	0.195478	Vitamin K epoxide reductase complex subunit 1-like protein 1
Cadr_000015787	-0.846191	0.01355	0.195478	Riboflavin kinase
Cadr_000007797	-0.749631	0.0135285	0.195478	cAMP-dependent protein kinase type II-beta regulatory subunit
Cadr_000012546	-0.663551	0.013549	0.195478	NEDD4-binding protein 2-like 2
Cadr_000010148	-0.559855	0.0135461	0.195478	Zinc finger and BTB domain-containing protein 24
Cadr_000007234	0.641988	0.013581	0.195478	CASP8 and FADD-like apoptosis regulator
Cadr_000021352	1.01263	0.0134403	0.195478	Tyrosine-protein phosphatase non-receptor type substrate 1
Cadr_000017399	1.01621	0.0134801	0.195478	Complement C1q tumor necrosis factor-related protein 6
Cadr_000012606	1.02043	0.0136033	0.195478	Thrombospondin type-1 domain-containing protein 1
Cadr_000013363	1.06694	0.0135692	0.195478	Cytidine deaminase
Cadr_000011794	1.09208	0.0135298	0.195478	Doublesex- and mab-3-related transcription factor C2
Cadr_000005770	6.68384	0.0134742	0.195478	Embryonal Fyn-associated substrate
Cadr_000024755	-1.01592	0.0136805	0.1958	40S ribosomal protein S27
Cadr_000013931	-0.662783	0.013665	0.1958	UPF0587 protein C1orf123 homolog
Cadr_000027064	0.658622	0.013669	0.1958	Enoyl-CoA hydratase domain-containing protein 3, mitochondrial
Cadr_000025201	1.66977	0.0136599	0.1958	Semaphorin-6B
Cadr_000029760	0.604496	0.0137078	0.195995	F-box/WD repeat-containing protein 12
Cadr_000016243	-0.752044	0.0137562	0.196293	Target of rapamycin complex 2 subunit MAPKAP1
Cadr_000028186	-0.646719	0.0137427	0.196293	Tetratricopeptide repeat protein 28
Cadr_000009065	-0.654849	0.0138998	0.196671	40S ribosomal protein S24
Cadr_000007959	-0.630896	0.0138396	0.196671
Cadr_000010682	-0.585593	0.0138189	0.196671	Volume-regulated anion channel subunit LRRC8C
Cadr_000028413	-0.490761	0.0139053	0.196671	Phosphatidylinositol 3-kinase catalytic subunit type 3
Cadr_000003857	0.448445	0.0138488	0.196671	Exocyst complex component 3
Cadr_000023650	0.489616	0.0138539	0.196671
Cadr_000025579	0.598468	0.0138749	0.196671	Unconventional myosin-IXb
Cadr_000024847	1.03485	0.0138046	0.196671	Bcl-2/adenovirus E1B 19 kDa-interacting protein 2-like protein
Cadr_000008078	2.68882	0.0139064	0.196671	Transmembrane glycoprotein NMB
Cadr_000023964	0.599783	0.0139635	0.197282	Serine/threonine-protein kinase PLK1
Cadr_000024365	-0.58765	0.0139948	0.197529	Kelch-like protein 20
Cadr_000018591	-1.22917	0.0140559	0.197718	hypothetical protein
Cadr_000013969	-0.575238	0.0140662	0.197718	Delta-sterol reductase
Cadr_000008553	0.749215	0.0140773	0.197718	Ephrin type-A receptor 1
Cadr_000004396	0.938406	0.0140553	0.197718	Arrestin domain-containing protein 3
Cadr_000029348	1.44429	0.0140714	0.197718	Complement C1r subcomponent
Cadr_000017870	-0.956548	0.0141599	0.198294	UBX domain-containing protein 2A
Cadr_000026654	0.453731	0.0141542	0.198294	Zinc finger protein 705A
Cadr_000007378	0.498796	0.0141443	0.198294	Autophagy-related protein 9A
Cadr_000023863	0.605594	0.0141827	0.198419	Zinc finger protein 764
Cadr_000017506	-0.511235	0.014197	0.198425	NHP2-like protein 1
Cadr_000004041	-0.852664	0.0144238	0.198682	Activated RNA polymerase II transcriptional coactivator p15
Cadr_000004518	-0.840346	0.0142642	0.198682	Ubiquitin-like protein ATG12
Cadr_000023837	-0.723915	0.0143067	0.198682	Vitamin K epoxide reductase complex subunit 1
Cadr_000018382	-0.657899	0.0142363	0.198682	Bifunctional methylenetetrahydrofolate dehydrogenase/cyclohydrolase, mitochondrial
Cadr_000012886	-0.613208	0.0143857	0.198682
Cadr_000002955	-0.553251	0.0143173	0.198682	Eukaryotic translation initiation factor 3 subunit F
Cadr_000018611	0.535674	0.0143032	0.198682	Phosphoinositide 3-kinase regulatory subunit 5
Cadr_000002135	0.723012	0.0142847	0.198682	RNA-binding protein 47
Cadr_000011537	0.725749	0.014412	0.198682	Free fatty acid receptor 2
Cadr_000016264	0.775482	0.0143847	0.198682	Solute carrier family 2, facilitated glucose transporter member 8
Cadr_000023729	0.824497	0.014344	0.198682	Rhomboid domain-containing protein 2
Cadr_000013791	1.40651	0.0144158	0.198682	hypothetical protein
Cadr_000017079	1.59354	0.0143564	0.198682	Transcription factor RFX4
Cadr_000006444	1.66073	0.0142905	0.198682	hypothetical protein
Cadr_000015557	1.80397	0.014332	0.198682	hypothetical protein
Cadr_000023385	1.37405	0.0144415	0.198734
Cadr_000003224	1.05767	0.0144712	0.198951	V-set and immunoglobulin domain-containing protein 4
Cadr_000022688	-0.698586	0.0144958	0.199032	Transcription and mRNA export factor ENY2
Cadr_000025345	0.562411	0.0145049	0.199032	Low-density lipoprotein receptor
Cadr_000011874	-1.91857	0.0146089	0.199204	Protein fosB
Cadr_000018721	-1.51636	0.0145447	0.199204	Transmembrane 4 L6 family member 5
Cadr_000001633	-0.732867	0.0146098	0.199204	Group XIIA secretory phospholipase A2
Cadr_000023904	0.594114	0.0145885	0.199204	SAGA-associated factor 29
Cadr_000013165	0.792503	0.0145991	0.199204	Period circadian protein homolog 3
Cadr_000021951	1.1298	0.0145526	0.199204	Mitogen-activated protein kinase 14
Cadr_000014364	1.27511	0.0146289	0.199204	Sn1-specific diacylglycerol lipase alpha
Cadr_000028977	1.51357	0.0146243	0.199204	Beta,beta-carotene 9',10'-oxygenase
Cadr_000006522	0.479409	0.0146627	0.199397	Kinesin light chain 1
Cadr_000025361	0.481371	0.014671	0.199397	Protein KRI1 homolog
Cadr_000004543	-0.862248	0.0148798	0.199446	Serum response factor-binding protein 1
Cadr_000001967	-0.791677	0.0150916	0.199446	Placenta-specific gene 8 protein
Cadr_000020489	-0.774778	0.0148798	0.199446	Deoxyribonuclease gamma
Cadr_000027804	-0.750487	0.0148379	0.199446	Zinc finger protein 84
Cadr_000005935	-0.730294	0.0150236	0.199446	60S ribosomal protein L36a
Cadr_000010422	-0.709841	0.0149068	0.199446	Protein LTV1 homolog
Cadr_000021453	-0.691007	0.0149173	0.199446	McKusick-Kaufman/Bardet-Biedl syndromes putative chaperonin
Cadr_000014901	-0.624913	0.01497	0.199446	Coatomer subunit beta
Cadr_000021655	-0.592911	0.0149068	0.199446	E3 SUMO-protein ligase ZNF451
Cadr_000007425	-0.468996	0.0149909	0.199446	39S ribosomal protein L44, mitochondrial
Cadr_000026510	-0.459974	0.0148915	0.199446	Store-operated calcium entry-associated regulatory factor
Cadr_000013517	-0.408726	0.0150086	0.199446	Protein 4.1
Cadr_000024532	0.464885	0.0150576	0.199446	Beta-1,4-galactosyltransferase 3
Cadr_000022059	0.479579	0.0150143	0.199446	1-acyl-sn-glycerol-3-phosphate acyltransferase alpha
Cadr_000030249	0.547825	0.0148167	0.199446	Integral membrane protein GPR137
Cadr_000025258	0.561003	0.0148426	0.199446	Protein GPR108
Cadr_000017386	0.661359	0.0147446	0.199446	Neutrophil cytosol factor 4
Cadr_000002353	0.676533	0.0150931	0.199446
Cadr_000014069	0.690043	0.0150799	0.199446	cAMP-specific 3',5'-cyclic phosphodiesterase 4B
Cadr_000020660	0.753157	0.0149574	0.199446	Tubulin monoglycylase TTLL3
Cadr_000027582	0.762286	0.0149242	0.199446
Cadr_000024746	0.774833	0.0150431	0.199446	Interleukin-6 receptor subunit alpha
Cadr_000021807	0.917854	0.0148335	0.199446	GTP-binding protein 2
Cadr_000014352	0.936814	0.0147255	0.199446	Ferritin heavy chain
Cadr_000017481	1.16909	0.0147138	0.199446	hypothetical protein
Cadr_000007351	1.19545	0.0148633	0.199446	Natural resistance-associated macrophage protein 1
Cadr_000020252	1.28738	0.0150509	0.199446	Lactotransferrin
Cadr_000019116	5.00349	0.0150429	0.199446	Keratin-associated protein 3-3
Cadr_000007647	6.11808	0.0150685	0.199446	Uncharacterized protein C2orf54
Cadr_000029311	6.82699	0.015019	0.199446	Alpha-2-macroglobulin-like protein 1
Cadr_000028909	0.868833	0.0151177	0.199587	Myelin protein zero-like protein 3
Cadr_000020187	0.456127	0.0151417	0.199719	NK-tumor recognition protein
Cadr_000016400	-0.872608	0.0151774	0.200006	Ral guanine nucleotide dissociation stimulator
Cadr_000013563	0.382569	0.0152107	0.200188	Protein FAM229A
Cadr_000004615	0.683817	0.0152192	0.200188	Interferon regulatory factor 1
Cadr_000011701	-0.498604	0.015271	0.200377	40S ribosomal protein S16
Cadr_000023660	0.590864	0.0152756	0.200377	TSC22 domain family protein 4
Cadr_000021017	1.07427	0.015265	0.200377	Extracellular sulfatase Sulf-2
Cadr_000018100	-1.03713	0.0153457	0.201063	Prolyl endopeptidase-like
Cadr_000019490	0.540131	0.0153561	0.201063	Formin-like protein 3
Cadr_000022604	-0.627965	0.0154612	0.20207	2-iminobutanoate/2-iminopropanoate deaminase
Cadr_000030002	0.583668	0.0154478	0.20207	S-adenosylmethionine synthase isoform type-2
Cadr_000005299	-1.86306	0.0155115	0.202232	Meiosis-specific nuclear structural protein 1
Cadr_000005364	-0.774101	0.0155585	0.202232	Probable phospholipid-transporting ATPase IM
Cadr_000020112	-0.538633	0.0155387	0.202232	Golgin subfamily A member 4
Cadr_000019479	0.60843	0.0155486	0.202232	Rap1 GTPase-activating protein 2
Cadr_000013953	0.743356	0.0155546	0.202232	CUB domain-containing protein 2
Cadr_000015561	1.93932	0.0155097	0.202232	Interferon alpha-1
Cadr_000002659	0.657141	0.0155984	0.202567	Integrator complex subunit 6-like
Cadr_000004361	-0.632434	0.0156359	0.20287	40S ribosomal protein S23
Cadr_000012540	1.01494	0.0156585	0.202979	Protein furry homolog
Cadr_000009394	-1.15396	0.0156926	0.203052	Arginine vasopressin-induced protein 1
Cadr_000016956	-0.972912	0.0156834	0.203052	AT-rich interactive domain-containing protein 2
Cadr_000024760	0.496394	0.0157122	0.203122	CREB-regulated transcription coactivator 2
Cadr_000019710	-0.738566	0.0158102	0.203836	Archaemetzincin-2
Cadr_000013360	0.495108	0.0158068	0.203836	Mitochondrial ubiquitin ligase activator of NFKB 1
Cadr_000006151	0.515437	0.0158071	0.203836	Serine/arginine-rich splicing factor 5
Cadr_000011201	0.416421	0.0158565	0.204249	NEDD4-like E3 ubiquitin-protein ligase WWP2
Cadr_000030906	0.780911	0.0159383	0.205118	Ras-related protein Rab-40C
Cadr_000015927	1.21822	0.0159592	0.205202	Collagen alpha-1 chain
Cadr_000011539	1.97596	0.0159917	0.205435
Cadr_000027307	-0.64025	0.0160258	0.205688	60S ribosomal protein L7
Cadr_000003539	1.16701	0.0160424	0.205717	Glycerol kinase
Cadr_000011857	0.599413	0.0160745	0.205944	CLK4-associating serine/arginine rich protein
Cadr_000010049	-0.922958	0.0161795	0.206276	E3 UFM1-protein ligase 1
Cadr_000000351	-0.70778	0.016201	0.206276	60S ribosomal export protein NMD3
Cadr_000009313	-0.593105	0.0162365	0.206276	TATA-binding protein-associated factor 172
Cadr_000025527	0.412408	0.0161927	0.206276	Bromodomain-containing protein 4
Cadr_000024956	0.506887	0.0161614	0.206276	Large neutral amino acids transporter small subunit 1
Cadr_000008796	0.607878	0.0162186	0.206276	Interferon regulatory factor 2-binding protein 2
Cadr_000029381	0.803057	0.0161222	0.206276	Tumor necrosis factor receptor superfamily member 1A
Cadr_000024498	0.825879	0.0162249	0.206276	Uncharacterized protein C1orf226 homolog
Cadr_000025063	1.05941	0.0162381	0.206276	ATP-binding cassette sub-family A member 7
Cadr_000017512	1.18317	0.0162447	0.206276	Protein shisa-8
Cadr_000019034	-0.600298	0.0162682	0.206392	39S ribosomal protein L27, mitochondrial
Cadr_000022020	-0.610486	0.0163554	0.207015	HLA class II histocompatibility antigen, DM alpha chain
Cadr_000008654	1.15922	0.0163556	0.207015	Autophagy-related protein 9B
Cadr_000009179	1.26341	0.0163608	0.207015	Phenazine biosynthesis-like domain-containing protein
Cadr_000029373	0.486959	0.0163754	0.207016	Glyceraldehyde-3-phosphate dehydrogenase
Cadr_000017074	-0.846331	0.0164176	0.207366	Cryptochrome-1
Cadr_000004524	-0.808122	0.0165264	0.208097	COMM domain-containing protein 10
Cadr_000028016	-0.717534	0.0164993	0.208097	N-alpha-acetyltransferase 25, NatB auxiliary subunit
Cadr_000013396	-0.476778	0.0165233	0.208097	Lysine-specific histone demethylase 1A
Cadr_000002739	-0.423406	0.0165337	0.208097	U3 small nucleolar RNA-associated protein 14 homolog A
Cadr_000002400	0.954519	0.0165879	0.208596	Probable E3 SUMO-protein ligase RNF212
Cadr_000008562	-0.637419	0.0168164	0.210457	TRPM8 channel-associated factor 1
Cadr_000027125	0.641315	0.0167996	0.210457	ATP-dependent 6-phosphofructokinase, platelet type
Cadr_000024999	0.661785	0.0168197	0.210457	VPS9 domain-containing protein 1
Cadr_000013841	0.794891	0.0168242	0.210457	Microtubule-associated serine/threonine-protein kinase 2
Cadr_000017527	0.859823	0.0167677	0.210457	NFAT activation molecule 1
Cadr_000016816	5.5065	0.0167991	0.210457	Keratin, type II cuticular Hb1
Cadr_000022018	-0.553929	0.0169021	0.210878	HLA class II histocompatibility antigen, DO alpha chain
Cadr_000020366	0.871962	0.0168981	0.210878	Semaphorin-3B
Cadr_000016814	4.97012	0.016896	0.210878	Keratin, type II cuticular Hb6
Cadr_000005164	-0.635355	0.0169535	0.211336	Methionyl-tRNA formyltransferase, mitochondrial
Cadr_000030801	0.736005	0.0170143	0.211724	N-acetylglucosamine-6-phosphate deacetylase
Cadr_000005747	1.14901	0.0170073	0.211724	GTP-binding protein REM 2
Cadr_000007392	0.483815	0.0170578	0.211897	Mannose-1-phosphate guanyltransferase alpha
Cadr_000017659	0.789832	0.017048	0.211897	Protein DENND6B
Cadr_000020150	0.726799	0.0170729	0.2119	Mitochondrial glycine transporter
Cadr_000030904	0.734876	0.017119	0.212104	Methyltransferase-like 26
Cadr_000016804	4.62537	0.0171162	0.212104	Keratin, type II cytoskeletal 75
Cadr_000019296	-0.495241	0.0171419	0.21212	DNA repair protein RAD51 homolog 4
Cadr_000007546	0.387052	0.0171795	0.21212	Autophagy-related protein 16-1
Cadr_000023569	0.690914	0.0171797	0.21212	Actin, cytoplasmic 1
Cadr_000001070	7.48178	0.0171512	0.21212	Keratin-associated protein 7-1
Cadr_000012703	-0.587003	0.0172077	0.212283	A-kinase anchor protein 11
Cadr_000026063	-0.609604	0.0172594	0.212562	DET1 homolog
Cadr_000024677	4.25953	0.0172601	0.212562	Transmembrane protein 79
Cadr_000004474	-0.945425	0.01731	0.212564	F-box/LRR-repeat protein 17
Cadr_000009419	-0.524698	0.0172846	0.212564	Ectonucleoside triphosphate diphosphohydrolase 7
Cadr_000009106	-0.478512	0.0172921	0.212564	DnaJ homolog subfamily C member 9
Cadr_000027413	-0.434441	0.0173346	0.212564	Inositol monophosphatase 3
Cadr_000029428	0.51317	0.0173224	0.212564	Putative ATP-dependent RNA helicase DDX11-like protein 8
Cadr_000007059	-0.974461	0.0173784	0.212918	Ceramide kinase-like protein
Cadr_000029325	0.504864	0.0174088	0.213109	Adaptin ear-binding coat-associated protein 1
Cadr_000015744	-1.57649	0.0174993	0.213133	Krueppel-like factor 9
Cadr_000026910	-1.33396	0.0174626	0.213133
Cadr_000007702	-0.610419	0.0174309	0.213133	Peptidyl-prolyl cis-trans isomerase A
Cadr_000014086	-0.467512	0.0175197	0.213133	Plasminogen activator inhibitor 1 RNA-binding protein
Cadr_000019334	-0.427838	0.017534	0.213133	U3 small nucleolar RNA-associated protein 6 homolog
Cadr_000025822	0.445675	0.0175374	0.213133	hypothetical protein
Cadr_000024954	0.600363	0.0175343	0.213133	Kelch domain-containing protein 4
Cadr_000009623	0.837151	0.0175039	0.213133	BAG family molecular chaperone regulator 3
Cadr_000019855	0.958471	0.0175449	0.213133	Inactive rhomboid protein 2
Cadr_000018477	0.521819	0.0175949	0.213558	Protein flightless-1 homolog
Cadr_000018129	-0.792519	0.0176452	0.21371	Calmodulin-2 B
Cadr_000005524	-0.676803	0.0176543	0.21371	Signal recognition particle 14 kDa protein
Cadr_000030456	0.881875	0.0176672	0.21371	Glutamine-dependent NAD synthetase
Cadr_000030708	1.94662	0.0176472	0.21371	hypothetical protein
Cadr_000026130	-0.808715	0.0176879	0.213779	High affinity cAMP-specific and IBMX-insensitive 3',5'-cyclic phosphodiesterase 8A
Cadr_000027805	-0.641027	0.017718	0.213832	Zinc finger protein 26
Cadr_000007483	-0.638146	0.0177222	0.213832	Nuclear autoantigen Sp-100
Cadr_000005176	-0.620825	0.0177371	0.213832	Very-long-chain -3-hydroxyacyl-CoA dehydratase 3
Cadr_000004042	-2.51434	0.0179905	0.21389	hypothetical protein
Cadr_000010366	-0.89289	0.0178957	0.21389
Cadr_000023802	-0.882445	0.0180334	0.21389	Protein-tyrosine sulfotransferase 1
Cadr_000017018	-0.882162	0.0180421	0.21389	Inner nuclear membrane protein Man1
Cadr_000024262	-0.809999	0.0178005	0.21389	Glutamine synthetase
Cadr_000005923	-0.771679	0.0180305	0.21389	TOG array regulator of axonemal microtubules protein 1
Cadr_000017208	-0.771316	0.0180405	0.21389	Early endosome antigen 1
Cadr_000029095	-0.713426	0.0181009	0.21389	Protein AMN1 homolog
Cadr_000009583	-0.687369	0.0179102	0.21389	40S ribosomal protein S7
Cadr_000006942	-0.624752	0.0180349	0.21389	E3 ubiquitin-protein ligase UBR3
Cadr_000009460	-0.562599	0.0178031	0.21389	Nucleoplasmin-3
Cadr_000023006	-0.559219	0.0178742	0.21389	Guanine nucleotide exchange factor MSS4
Cadr_000003167	0.514546	0.0178158	0.21389	UDP-N-acetylglucosamine--peptide N-acetylglucosaminyltransferase 110 kDa subunit
Cadr_000019830	0.602502	0.0179851	0.21389	Fas-binding factor 1
Cadr_000026121	0.612514	0.0180121	0.21389	Putative SCAN domain-containing protein SCAND2P
Cadr_000025057	0.831285	0.0180935	0.21389	AT-rich interactive domain-containing protein 3A
Cadr_000017540	0.922891	0.0180717	0.21389	Translocator protein
Cadr_000015846	0.934003	0.0180797	0.21389	Carbonic anhydrase 9
Cadr_000026645	1.07951	0.0180515	0.21389	Ankyrin repeat and SOCS box protein 5
Cadr_000000413	1.14535	0.0180728	0.21389	Fibronectin type III domain-containing protein 3B
Cadr_000014989	1.15837	0.0178493	0.21389	NADH-cytochrome b5 reductase 2
Cadr_000019735	1.24637	0.0178609	0.21389	Inward rectifier potassium channel 2
Cadr_000013479	1.61425	0.0179146	0.21389	Terminal nucleotidyltransferase 5B
Cadr_000016784	7.58355	0.0179956	0.21389	Keratin, type II cytoskeletal 79
Cadr_000024011	-1.10046	0.0181589	0.21421	ERI1 exoribonuclease 2
Cadr_000019571	0.385497	0.0181711	0.21421	Contactin-associated protein 1
Cadr_000021335	1.28746	0.018173	0.21421
Cadr_000025167	-0.511324	0.0181985	0.214334	39S ribosomal protein L54, mitochondrial
Cadr_000004126	-0.762604	0.0182608	0.214499	Hydroxymethylglutaryl-CoA synthase, cytoplasmic
Cadr_000005153	-0.571394	0.0182674	0.214499	Activating signal cointegrator 1
Cadr_000016322	0.557775	0.0182704	0.214499	Serine/threonine-protein phosphatase 2A activator
Cadr_000020427	0.783154	0.0182725	0.214499
Cadr_000006950	-0.443368	0.0183368	0.214901	Golgi reassembly-stacking protein 2
Cadr_000021817	2.44396	0.0183354	0.214901	Solute carrier family 22 member 7
Cadr_000010446	1.80835	0.0183625	0.215026	Androglobin
Cadr_000018622	-0.566304	0.0184038	0.215158	60S ribosomal protein L26
Cadr_000024431	-0.48187	0.0184011	0.215158	Vesicle transport protein SFT2B
Cadr_000008772	0.774911	0.0184206	0.215178	Integral membrane protein GPR137B
Cadr_000000553	-0.824099	0.0184621	0.215317	Beta-galactoside alpha-2,6-sialyltransferase 1
Cadr_000018392	-0.460656	0.0184661	0.215317	STAM-binding protein
Cadr_000008833	-0.398802	0.0184777	0.215317	Dihydroxyacetone phosphate acyltransferase
Cadr_000003838	-1.83614	0.0185386	0.21557	Cytokine receptor-like factor 2
Cadr_000021242	-0.669322	0.0185718	0.21557	Eukaryotic translation initiation factor 2 subunit 2
Cadr_000028217	0.443657	0.0185251	0.21557	Myotubularin-related protein 3
Cadr_000013264	0.445952	0.0185899	0.21557	PR domain zinc finger protein 2
Cadr_000025285	1.58668	0.0185545	0.21557
Cadr_000013388	1.6591	0.0185827	0.21557	Complement C1q subcomponent subunit A
Cadr_000002457	0.566099	0.0186187	0.21573	NF-kappa-B essential modulator
Cadr_000001853	-0.883012	0.0186994	0.21579	Immunoglobulin J chain
Cadr_000010914	-0.859223	0.0186912	0.21579	Transmembrane domain-containing protein TMIGD3
Cadr_000004822	-0.711471	0.0186602	0.21579	Protein YIPF5
Cadr_000016072	-0.54572	0.0186683	0.21579	DNA polymerase epsilon subunit 3
Cadr_000016938	0.721454	0.0186785	0.21579	Heme transporter HRG1
Cadr_000016793	4.10569	0.0187548	0.216255	Keratin, type II cytoskeletal 72
Cadr_000018258	-0.776264	0.0188074	0.216338	Ewing's tumor-associated antigen 1 homolog
Cadr_000021740	-0.532429	0.0187836	0.216338	Methylmalonyl-CoA mutase, mitochondrial
Cadr_000013467	0.495391	0.0187927	0.216338	Ribosomal protein S6 kinase alpha-1
Cadr_000011753	-2.80097	0.018881	0.216401	UDP-GlcNAc:betaGal beta-1,3-N-acetylglucosaminyltransferase 8
Cadr_000020240	-1.07528	0.0190477	0.216401	Leucine zipper transcription factor-like protein 1
Cadr_000029295	-0.980574	0.019053	0.216401	Killer cell lectin-like receptor subfamily F member 2
Cadr_000005979	-0.882514	0.019004	0.216401	Thioredoxin domain-containing protein 16
Cadr_000018164	-0.67204	0.0190389	0.216401	Endoplasmic reticulum lectin 1
Cadr_000000118	-0.581164	0.0189276	0.216401	Ubiquitin-like modifier-activating enzyme 5
Cadr_000020753	-0.440749	0.0189912	0.216401	Cellular nucleic acid-binding protein
Cadr_000016066	-0.429632	0.0188552	0.216401	U4/U6 small nuclear ribonucleoprotein Prp4
Cadr_000025745	0.423733	0.0190717	0.216401	Serine/threonine-protein kinase 10
Cadr_000025075	0.514784	0.0189543	0.216401	Uncharacterized membrane protein C19orf24
Cadr_000020654	0.545156	0.0190566	0.216401	Transcriptional adapter 3
Cadr_000023558	0.599805	0.0189864	0.216401	AP-5 complex subunit zeta-1
Cadr_000031392	0.627653	0.0189057	0.216401	Transmembrane and coiled-coil domain-containing protein 3
Cadr_000031393	0.627653	0.0189057	0.216401	Transmembrane and coiled-coil domain-containing protein 3
Cadr_000008552	0.636748	0.0190326	0.216401
Cadr_000013796	0.65523	0.0189703	0.216401	Beta-1,4-galactosyltransferase 2
Cadr_000024683	0.896615	0.0190581	0.216401	Semaphorin-4A
Cadr_000020585	1.82182	0.0190853	0.216401	Prokineticin-2
Cadr_000030057	-0.599044	0.019149	0.216906	DnaJ homolog subfamily A member 1
Cadr_000030786	0.568521	0.0191602	0.216906	hypothetical protein
Cadr_000003003	-0.787985	0.0191932	0.216937	Mitochondrial import inner membrane translocase subunit Tim8 A
Cadr_000030300	0.923228	0.0191805	0.216937	Latent-transforming growth factor beta-binding protein 3
Cadr_000013214	1.04547	0.019245	0.21735	Mannan-binding lectin serine protease 2
Cadr_000019222	-1.84153	0.0193216	0.218043	Coatomer subunit zeta-2
Cadr_000029766	-0.879432	0.0193632	0.218191	E3 ubiquitin-protein ligase SH3RF3
Cadr_000002564	0.795618	0.0193652	0.218191	hypothetical protein
Cadr_000014918	-3.15242	0.0194113	0.218537	Alpha-parvin
Cadr_000001367	-1.13799	0.0195905	0.218888	Lecithin retinol acyltransferase
Cadr_000020435	-0.671318	0.0194769	0.218888	Serine/threonine-protein kinase Nek4
Cadr_000016510	0.565525	0.0195427	0.218888	Ectonucleoside triphosphate diphosphohydrolase 2
Cadr_000029949	0.605128	0.0195441	0.218888	PH and SEC7 domain-containing protein 4
Cadr_000030302	0.665107	0.01954	0.218888	EH domain-binding protein 1-like protein 1
Cadr_000012048	0.6899	0.0195675	0.218888	Protein fuzzy homolog
Cadr_000028134	0.848125	0.0195955	0.218888	Acetyl-CoA carboxylase 2
Cadr_000000620	0.915832	0.0195112	0.218888	Probable cation-transporting ATPase 13A3
Cadr_000013730	1.41156	0.0195231	0.218888	Cbp/p300-interacting transactivator 4
Cadr_000011422	3.67142	0.0195522	0.218888	Multidrug resistance-associated protein 9
Cadr_000007174	-0.578677	0.0196438	0.219034	Elongation factor 1-beta
Cadr_000026135	-0.51388	0.0196396	0.219034	WASP homolog-associated protein with actin, membranes and microtubules
Cadr_000004098	1.38277	0.0196545	0.219034	Disabled homolog 2
Cadr_000010410	-0.650115	0.0196922	0.219054	Vacuolar protein sorting-associated protein VTA1 homolog
Cadr_000012207	0.752056	0.0196828	0.219054	Leukocyte immunoglobulin-like receptor subfamily A member 6
Cadr_000024504	2.45266	0.0197023	0.219054	Olfactomedin-like protein 2B
Cadr_000011473	-0.806896	0.0197206	0.219084	Nucleoside diphosphate-linked moiety X motif 19
Cadr_000009121	-0.567021	0.0197356	0.219084	Carbohydrate sulfotransferase 3
Cadr_000007072	-0.950728	0.0198064	0.219699	Nucleoporin NUP35
Cadr_000026232	0.785821	0.0198423	0.219927	Proline-serine-threonine phosphatase-interacting protein 1
Cadr_000017180	-0.792118	0.0199189	0.220605	Small nuclear ribonucleoprotein F
Cadr_000014955	0.722513	0.0199799	0.221109	DENN domain-containing protein 5A
Cadr_000025652	0.460515	0.0200182	0.221223	SURP and G-patch domain-containing protein 2
Cadr_000024210	0.749269	0.0200211	0.221223	Ankyrin repeat domain-containing protein 26
Cadr_000001015	-0.744587	0.0201437	0.221379	39S ribosomal protein L39, mitochondrial
Cadr_000009718	-0.649683	0.0201408	0.221379	BRCA2 and CDKN1A-interacting protein
Cadr_000009956	-0.644141	0.020125	0.221379	Inhibitor of Bruton tyrosine kinase
Cadr_000007329	-0.578227	0.0201001	0.221379	Putative 60S ribosomal protein L37a
Cadr_000022453	-0.480975	0.0201284	0.221379	Translocon-associated protein subunit alpha
Cadr_000011700	0.815373	0.0200817	0.221379	Pleckstrin homology domain-containing family G member 2
Cadr_000010864	1.74299	0.0200887	0.221379	Glutathione S-transferase Mu 4
Cadr_000012639	-0.618057	0.0201969	0.221623	PHD finger protein 11
Cadr_000005859	1.13665	0.0201852	0.221623	Egl nine homolog 3
Cadr_000011455	-0.735536	0.0202315	0.221833	Unconventional prefoldin RPB5 interactor
Cadr_000005548	-0.916502	0.0204914	0.222233	hypothetical protein
Cadr_000022577	-0.903705	0.0205023	0.222233	Probable C-mannosyltransferase DPY19L4
Cadr_000008511	-0.737159	0.0204446	0.222233	T cell receptor beta variable 18
Cadr_000021592	0.491294	0.0204185	0.222233	hypothetical protein
Cadr_000028143	0.622754	0.0203327	0.222233	P-selectin glycoprotein ligand 1
Cadr_000025481	0.623185	0.020437	0.222233	Podocan-like protein 1
Cadr_000005797	0.657459	0.0203762	0.222233	E3 ubiquitin-protein ligase RNF31
Cadr_000025476	0.878861	0.0204346	0.222233	Zinc finger SWIM domain-containing protein 4
Cadr_000030568	1.01018	0.0203741	0.222233	Interferon-induced transmembrane protein 5
Cadr_000030394	1.36285	0.0203705	0.222233	Double C2-like domain-containing protein gamma
Cadr_000023388	1.42072	0.0204745	0.222233	hypothetical protein
Cadr_000003180	1.90678	0.0204698	0.222233	Uncharacterized protein CXorf65 homolog
Cadr_000003222	2.33248	0.0203426	0.222233
Cadr_000019128	2.96473	0.0205167	0.222233	Keratin, type I cytoskeletal 27
Cadr_000011848	3.82789	0.0205014	0.222233	Basal cell adhesion molecule
Cadr_000015270	5.6601	0.0203692	0.222233	Protein Wnt-11
Cadr_000031166	1.08334	0.0205487	0.222412	Transport and Golgi organization protein 1 homolog
Cadr_000022624	-1.07222	0.0206169	0.222681	DNA-directed RNA polymerases I, II, and III subunit RPABC4
Cadr_000023668	0.503134	0.0206342	0.222681	Guanine nucleotide-binding protein G subunit beta-2
Cadr_000001517	0.539499	0.0206035	0.222681	Calmodulin-binding transcription activator 2
Cadr_000029320	0.73244	0.0206359	0.222681	Solute carrier family 2, facilitated glucose transporter member 3
Cadr_000002181	-0.736484	0.0206918	0.222947	Recombining binding protein suppressor of hairless
Cadr_000005473	0.840471	0.0206907	0.222947	JmjC domain-containing protein 7
Cadr_000022744	-0.705084	0.0207094	0.222969	39S ribosomal protein L13, mitochondrial
Cadr_000030011	1.392	0.0207721	0.223476	Transcription factor 7-like 1
Cadr_000013190	0.742139	0.0208062	0.223545	Solute carrier family 25 member 33
Cadr_000016348	5.88265	0.0208098	0.223545	Argininosuccinate synthase
Cadr_000004569	-0.580753	0.0208478	0.223638	GRAM domain-containing protein 2B
Cadr_000021527	-0.511804	0.0208497	0.223638	Putative hydrolase RBBP9
Cadr_000025968	-0.49718	0.0208791	0.223744	Selenoprotein S
Cadr_000009125	1.3548	0.0208909	0.223744	hypothetical protein
Cadr_000006907	1.06212	0.0209346	0.223829	Sodium channel protein type 9 subunit alpha
Cadr_000013923	1.49409	0.0209159	0.223829	Enoyl-CoA hydratase domain-containing protein 2, mitochondrial
Cadr_000011137	3.52834	0.0209459	0.223829	Fatty acid 2-hydroxylase
Cadr_000021422	-0.572855	0.0209816	0.224044	tRNA -methyltransferase non-catalytic subunit TRM6
Cadr_000018301	-0.501107	0.0210124	0.224205	Protein FAM136A
Cadr_000019639	0.599514	0.0210493	0.224432	STE20-related kinase adapter protein alpha
Cadr_000020221	-0.798888	0.0211239	0.224557	Zinc finger protein 197
Cadr_000000447	-0.738433	0.021117	0.224557	Zinc finger protein 639
Cadr_000011659	-0.402988	0.0210956	0.224557	Eukaryotic translation initiation factor 3 subunit K
Cadr_000000167	1.10142	0.0210935	0.224557	Ras-related protein M-Ras
Cadr_000013462	0.826723	0.021144	0.224604	UBX domain-containing protein 11
Cadr_000004187	-0.852654	0.0211885	0.224909	SET domain-containing protein 9
Cadr_000014964	-0.681387	0.0212582	0.225482	60S ribosomal protein L27a
Cadr_000005476	-0.90996	0.0213054	0.225815	MAX gene-associated protein
Cadr_000000816	-1.06893	0.021635	0.22599	GTP-binding protein 8
Cadr_000011227	-0.820354	0.021614	0.22599	Sphingomyelin phosphodiesterase 3
Cadr_000001789	-0.813143	0.0214934	0.22599	Signal-transducing adaptor protein 1
Cadr_000001333	-0.785052	0.0216764	0.22599	Translation machinery-associated protein 16
Cadr_000014950	-0.76117	0.0216641	0.22599	Wee1-like protein kinase
Cadr_000010432	-0.691566	0.0214244	0.22599
Cadr_000022036	-0.624465	0.021675	0.22599	HLA class II histocompatibility antigen, DRB1-4 beta chain
Cadr_000029976	-0.487629	0.0215424	0.22599	E3 ubiquitin-protein ligase RMND5A
Cadr_000018311	0.576792	0.0214953	0.22599	N-acetyl-D-glucosamine kinase
Cadr_000029670	0.577284	0.0216006	0.22599	PDZ and LIM domain protein 2
Cadr_000019351	0.675734	0.0216517	0.22599	hypothetical protein
Cadr_000019931	0.706322	0.0213614	0.22599	AP-4 complex accessory subunit Tepsin
Cadr_000030303	0.741799	0.0215118	0.22599	Mitogen-activated protein kinase kinase kinase 11
Cadr_000018682	0.764471	0.0214659	0.22599	BTB/POZ domain-containing protein KCTD11
Cadr_000025657	0.801686	0.0216854	0.22599	Myocyte-specific enhancer factor 2B
Cadr_000007627	0.834177	0.0215757	0.22599	Histone deacetylase 4
Cadr_000018866	1.12722	0.0214055	0.22599	C-C motif chemokine 15
Cadr_000026123	1.32097	0.0216642	0.22599	Neuromedin-B
Cadr_000029218	1.67342	0.0216425	0.22599	Endoplasmic reticulum resident protein 27
Cadr_000013993	2.53672	0.0216081	0.22599	Tumor-associated calcium signal transducer 2
Cadr_000031181	4.46087	0.0216257	0.22599	Liver carboxylesterase
Cadr_000019113	5.5537	0.0215582	0.22599	hypothetical protein
Cadr_000028229	6.03798	0.0215037	0.22599	SEC14-like protein 4
Cadr_000024432	-0.981586	0.0217021	0.225999	TIP41-like protein
Cadr_000002735	0.50572	0.0217697	0.226538	ETS-related transcription factor Elf-4
Cadr_000023931	0.561498	0.0217951	0.226638	Protein KIAA0556
Cadr_000027499	0.605825	0.0219081	0.227647	Probable phospholipid-transporting ATPase IIB
Cadr_000005354	-0.75799	0.0219491	0.227907	Transient receptor potential cation channel subfamily M member 7
Cadr_000019507	-0.749588	0.0219805	0.228055	Coiled-coil domain-containing protein 43
Cadr_000014646	0.523229	0.0219953	0.228055	hypothetical protein
Cadr_000030496	7.07417	0.0220208	0.228154	hypothetical protein
Cadr_000022089	0.73188	0.0220416	0.228205	hypothetical protein
Cadr_000016644	-0.534496	0.0221018	0.228662	40S ribosomal protein S26
Cadr_000022782	-0.637356	0.0221455	0.228774	Squalene monooxygenase
Cadr_000012100	0.804273	0.0221493	0.228774	Myeloid cell surface antigen CD33
Cadr_000010865	0.82863	0.0221606	0.228774	Glutathione S-transferase Mu 1
Cadr_000005498	-0.813592	0.0221958	0.228972	60S ribosomal protein L32
Cadr_000023967	-0.621945	0.0223124	0.229678	Acyl carrier protein, mitochondrial
Cadr_000015190	0.638007	0.0222829	0.229678	Leucine-rich repeat-containing protein 51
Cadr_000017394	0.711005	0.0223001	0.229678	Thiosulfate sulfurtransferase
Cadr_000005959	-0.725527	0.0224323	0.230024	Protein salvador homolog 1
Cadr_000020076	-0.472144	0.0224372	0.230024	Glycerol-3-phosphate dehydrogenase 1-like protein
Cadr_000026317	0.474893	0.0223852	0.230024	Beta-hexosaminidase subunit alpha
Cadr_000029357	0.558052	0.0224586	0.230024	SPRY domain-containing SOCS box protein 2
Cadr_000030734	0.615611	0.022422	0.230024
Cadr_000019119	1.63248	0.0224028	0.230024	Keratin, type I cytoskeletal 39
Cadr_000024779	8.57596	0.0224495	0.230024	Protein S100-A7
Cadr_000012192	0.726938	0.0224833	0.230112	Leukocyte immunoglobulin-like receptor subfamily B member 3
Cadr_000007272	-0.638059	0.0226015	0.230991	10 kDa heat shock protein, mitochondrial
Cadr_000007242	0.572239	0.0225893	0.230991	Dual specificity protein kinase CLK1
Cadr_000012188	0.806882	0.0226421	0.231124	Leukocyte immunoglobulin-like receptor subfamily B member 5
Cadr_000011644	0.876177	0.022663	0.231124	RAS guanyl-releasing protein 4
Cadr_000024066	2.04701	0.0226557	0.231124	hypothetical protein
Cadr_000022267	-0.575265	0.0227543	0.231278	Activator of basal transcription 1
Cadr_000029715	-0.535913	0.022759	0.231278	Serine palmitoyltransferase 1
Cadr_000015254	-0.523702	0.0227547	0.231278	40S ribosomal protein S3
Cadr_000011911	1.15558	0.022712	0.231278	Prostacyclin receptor
Cadr_000020364	5.72488	0.0227215	0.231278	Sodium-coupled neutral amino acid transporter 3
Cadr_000013850	-0.572072	0.0227869	0.231336	Cytochrome b-c1 complex subunit 6, mitochondrial
Cadr_000020147	0.723098	0.0227971	0.231336	C-C chemokine receptor type 8
Cadr_000013756	-0.689631	0.022843	0.231519	Uncharacterized protein C1orf50
Cadr_000025001	0.704946	0.022857	0.231519	Fanconi anemia group A protein
Cadr_000021349	0.72031	0.0228636	0.231519	Tyrosine-protein phosphatase non-receptor type substrate 1
Cadr_000028211	-0.477394	0.0228924	0.231646	Protein NipSnap homolog 1
Cadr_000019572	1.02493	0.0229213	0.231774	Pleckstrin homology domain-containing family H member 3
Cadr_000024983	0.483085	0.0229664	0.232067	Trafficking protein particle complex subunit 2-like protein
Cadr_000004494	-0.621104	0.0230184	0.232428	Receptor expression-enhancing protein 5
Cadr_000026131	-0.651744	0.0230698	0.232618	40S ribosomal protein S17
Cadr_000017044	-0.60597	0.0230546	0.232618	E3 ubiquitin-protein ligase Mdm2
Cadr_000006146	-0.679346	0.0231159	0.232707	Enhancer of rudimentary homolog
Cadr_000028660	-0.585103	0.0231275	0.232707	Nucleoporin SEH1
Cadr_000030544	1.60712	0.0231176	0.232707	Cadherin-related family member 5
Cadr_000004390	-0.850838	0.0232089	0.232718
Cadr_000015449	-0.704955	0.0233402	0.232718	Mastermind-like protein 2
Cadr_000009303	-0.678676	0.023259	0.232718	Ribonuclease P protein subunit p30
Cadr_000010919	-0.524356	0.0233123	0.232718	Probable ATP-dependent RNA helicase DDX20
Cadr_000004936	-0.516719	0.0232133	0.232718	Polypeptide N-acetylgalactosaminyltransferase 10
Cadr_000021220	-0.379852	0.0233392	0.232718	Eukaryotic translation initiation factor 6
Cadr_000013716	0.639728	0.0232982	0.232718	Collagen alpha-2 chain
Cadr_000015060	0.672626	0.0231812	0.232718	Tripartite motif-containing protein 5
Cadr_000020307	0.774024	0.023158	0.232718	Protein shisa-5
Cadr_000018034	0.78545	0.0232662	0.232718	Cdc42 effector protein 3
Cadr_000024500	0.795478	0.0232287	0.232718	Carboxyl-terminal PDZ ligand of neuronal nitric oxide synthase protein
Cadr_000010351	0.854498	0.0232856	0.232718	Serine/threonine-protein kinase Sgk1
Cadr_000021266	6.37699	0.0231892	0.232718	BPI fold-containing family B member 6
Cadr_000013374	2.94957	0.0234018	0.23317	Rap1 GTPase-activating protein 1
Cadr_000023081	-0.471499	0.0234227	0.233216	DENN domain-containing protein 1B
Cadr_000010721	-0.47969	0.0234445	0.23327	Protein FAM69A
Cadr_000019666	-1.08286	0.0235064	0.233399	Platelet endothelial cell adhesion molecule
Cadr_000029576	-0.737354	0.0234931	0.233399	PIN2/TERF1-interacting telomerase inhibitor 1
Cadr_000018496	0.877736	0.0235012	0.233399	LINE-1 retrotransposable element ORF2 protein
Cadr_000023505	0.713843	0.0235593	0.233682	Arf-GAP with dual PH domain-containing protein 1
Cadr_000030404	1.15168	0.0235676	0.233682	V-type proton ATPase 116 kDa subunit a isoform 3
Cadr_000019462	0.883041	0.0236054	0.233895	hypothetical protein
Cadr_000008583	4.08942	0.0236534	0.234208	Rho guanine nucleotide exchange factor 5
Cadr_000013649	0.521424	0.0236727	0.234236	Serine/threonine-protein kinase 40
Cadr_000015356	-0.603574	0.0236931	0.234276	Polycomb protein EED
Cadr_000025605	0.440709	0.0237635	0.23481	Tyrosine-protein kinase JAK3
Cadr_000000645	-0.664885	0.0238408	0.235086	Sentrin-specific protease 5
Cadr_000023860	0.519808	0.0238215	0.235086	Probable fibrosin-1
Cadr_000030443	1.05419	0.0238285	0.235086	Src substrate cortactin
Cadr_000020160	-0.621473	0.0238757	0.235107	60S ribosomal protein L14
Cadr_000028369	-0.487752	0.0238687	0.235107	UPF0545 protein C22orf39 homolog
Cadr_000017660	0.653012	0.0239833	0.235841	Serine/threonine-protein phosphatase 6 regulatory subunit 2
Cadr_000007390	2.29687	0.0239739	0.235841	Striated muscle preferentially expressed protein kinase
Cadr_000028718	-0.552516	0.0240719	0.236194	Zinc finger and BTB domain-containing protein 44
Cadr_000010590	-0.522892	0.0240899	0.236194	Mitogen-activated protein kinase kinase kinase 4
Cadr_000025250	0.49084	0.0240643	0.236194	DENN domain-containing protein 1C
Cadr_000017654	0.926889	0.0240855	0.236194	hypothetical protein
Cadr_000020807	0.966376	0.0241183	0.236194	Nociceptin receptor
Cadr_000024696	1.11785	0.024115	0.236194	Relaxin-3 receptor 2
Cadr_000001272	1.35086	0.0241433	0.236277	Protein S100-B
Cadr_000000389	-0.520214	0.0241878	0.236551	Translocation protein SEC62
Cadr_000027373	-0.775854	0.0242044	0.236551	Armadillo repeat-containing protein 1
Cadr_000020672	-0.643525	0.0242777	0.23662	von Hippel-Lindau disease tumor suppressor
Cadr_000011126	-0.594657	0.0242575	0.23662	Craniofacial development protein 1
Cadr_000020745	0.757461	0.0242505	0.23662	IQ motif and SEC7 domain-containing protein 1
Cadr_000030567	0.833758	0.0242637	0.23662	Interferon-induced transmembrane protein 3
Cadr_000012685	-0.7717	0.0243625	0.236641	GPALPP motifs-containing protein 1
Cadr_000029165	-0.555429	0.0243358	0.236641	N-acylneuraminate cytidylyltransferase
Cadr_000006504	0.926493	0.0243188	0.236641	Protein amnionless
Cadr_000028144	1.16736	0.0243018	0.236641	Transmembrane protein 119
Cadr_000019038	1.79665	0.0243471	0.236641	Chondroadherin
Cadr_000003992	-0.95765	0.0244424	0.236982	Reticulophagy regulator 1
Cadr_000029824	0.521604	0.0244639	0.236982	CCR4-NOT transcription complex subunit 11
Cadr_000018284	0.759533	0.024459	0.236982	AP2-associated protein kinase 1
Cadr_000004142	0.867017	0.024451	0.236982
Cadr_000000170	-1.04365	0.0246007	0.237515	Fas apoptotic inhibitory molecule 1
Cadr_000016369	0.429007	0.0245362	0.237515	Uridine-cytidine kinase 1
Cadr_000019799	0.539236	0.0245623	0.237515	Monocarboxylate transporter 6
Cadr_000030376	0.584907	0.0245779	0.237515
Cadr_000019340	0.744878	0.024602	0.237515	Rab11 family-interacting protein 4
Cadr_000012612	-0.759717	0.0247163	0.237976	GDP-Man:Man-PP-Dol alpha-1,2-mannosyltransferase
Cadr_000009163	-0.624426	0.0246869	0.237976	ATP-dependent RNA helicase SUPV3L1, mitochondrial
Cadr_000015850	0.360972	0.0247085	0.237976	Non-lysosomal glucosylceramidase
Cadr_000002386	0.705621	0.0246778	0.237976	Protein FAM53A
Cadr_000006199	0.716866	0.0247533	0.238172	Protein numb homolog
Cadr_000015295	-0.696914	0.0248546	0.238436	Methylosome subunit pICln
Cadr_000023574	-0.553681	0.0248006	0.238436	E3 ubiquitin-protein ligase RNF216
Cadr_000008730	-0.358396	0.024853	0.238436	DnaJ homolog subfamily B member 6
Cadr_000024528	0.83919	0.0248304	0.238436	High affinity immunoglobulin epsilon receptor subunit gamma
Cadr_000019114	3.7527	0.0248698	0.238436	Keratin, high-sulfur matrix protein, B2C
Cadr_000009470	5.52218	0.0248808	0.238436	Elongation of very long chain fatty acids protein 3
Cadr_000011869	1.1495	0.0249197	0.238648	Kinesin light chain 3
Cadr_000013137	-0.751788	0.0249441	0.238693	60S ribosomal protein L22
Cadr_000005402	-0.60858	0.0249577	0.238693	Spermatogenesis-associated protein 5-like protein 1
Cadr_000029732	0.739888	0.0250293	0.239217	Tyrosine-protein kinase SYK
Cadr_000019468	-0.566892	0.0250827	0.239488	Pre-rRNA-processing protein TSR1 homolog
Cadr_000002566	0.834104	0.0250911	0.239488	hypothetical protein
Cadr_000025002	0.501156	0.0251582	0.239968	Transcription factor 25
Cadr_000009053	1.0466	0.0251964	0.240172	Placenta-specific protein 9
Cadr_000023034	1.05852	0.0252354	0.240384	hypothetical protein
Cadr_000021886	-1.4589	0.0254527	0.240622	hypothetical protein
Cadr_000025993	-1.1424	0.0254151	0.240622	Tetratricopeptide repeat protein 23
Cadr_000017966	-0.739171	0.0253482	0.240622	Serine/threonine-protein phosphatase PP1-beta catalytic subunit
Cadr_000022691	-0.638379	0.0253934	0.240622	Receptor-binding cancer antigen expressed on SiSo cells
Cadr_000012497	-0.633503	0.0253879	0.240622	DNA-directed RNA polymerases I and III subunit RPAC2
Cadr_000028951	-0.509988	0.0253171	0.240622	RNA-binding protein 7
Cadr_000001764	-0.392589	0.0254624	0.240622	Nitric oxide-associated protein 1
Cadr_000020384	-0.370775	0.0252821	0.240622	Putative RNA-binding protein 15B
Cadr_000009043	0.398922	0.025438	0.240622	Tetraspanin-14
Cadr_000025575	0.473308	0.0254367	0.240622	Paired amphipathic helix protein Sin3b
Cadr_000000885	0.636041	0.0254539	0.240622	NF-kappa-B inhibitor zeta
Cadr_000025147	1.23716	0.0253267	0.240622	hypothetical protein
Cadr_000022352	-0.639537	0.0255064	0.240879	Lysophospholipid acyltransferase 1
Cadr_000006531	-0.984693	0.0256314	0.241253	ATP-dependent RNA helicase TDRD9
Cadr_000028738	-0.870164	0.0256683	0.241253	Protein C-ets-1
Cadr_000015618	-0.65338	0.0256699	0.241253	PC4 and SFRS1-interacting protein
Cadr_000024174	-0.52181	0.0257111	0.241253	Ribosomal L1 domain-containing protein 1
Cadr_000020152	-0.47123	0.0256979	0.241253	40S ribosomal protein SA
Cadr_000027927	-0.417063	0.0256195	0.241253	Probable peptide chain release factor C12orf65, mitochondrial
Cadr_000004814	0.396493	0.0257489	0.241253	Rho GTPase-activating protein 26
Cadr_000017409	0.451487	0.0257394	0.241253	ADP-ribosylation factor-binding protein GGA1
Cadr_000020818	0.526961	0.0256669	0.241253	Uridine-cytidine kinase-like 1
Cadr_000017653	0.563344	0.0257316	0.241253	Gamma-tubulin complex component 6
Cadr_000013192	0.564591	0.0256636	0.241253	Phosphatidylinositol 4,5-bisphosphate 3-kinase catalytic subunit delta isoform
Cadr_000029727	0.736051	0.0256384	0.241253	Tyrosine-protein kinase SYK
Cadr_000023370	2.97428	0.0257654	0.241253	Interferon regulatory factor 6
Cadr_000000204	-0.665286	0.0258846	0.242053	Serine/threonine-protein kinase ATR
Cadr_000029466	0.794318	0.0258722	0.242053	Voltage-dependent L-type calcium channel subunit alpha-1C
Cadr_000012602	-0.549	0.0259388	0.2424	Mitochondrial ornithine transporter 1
Cadr_000018799	-0.572677	0.0259653	0.24249	Ubiquitin-conjugating enzyme E2 G1
Cadr_000015833	0.655264	0.0259899	0.242561	Protein FAM214B
Cadr_000016505	0.569338	0.0260123	0.242612	F-box/WD repeat-containing protein 5
Cadr_000001415	-0.725885	0.0261157	0.242897	SH3 domain-containing protein 19
Cadr_000011119	-0.49999	0.0260916	0.242897	Telomeric repeat-binding factor 2-interacting protein 1
Cadr_000007338	1.09043	0.0261233	0.242897
Cadr_000026799	1.78726	0.0260653	0.242897	Ankyrin repeat domain-containing protein 26
Cadr_000000517	3.52398	0.0261278	0.242897	Transmembrane epididymal protein 1A
Cadr_000022794	-0.545951	0.026167	0.242946	Myc proto-oncogene protein
Cadr_000006393	1.53534	0.0261662	0.242946	hypothetical protein
Cadr_000024419	-0.890662	0.0262608	0.243427	Nucleoside diphosphate kinase 7
Cadr_000001530	-0.663585	0.026287	0.243427	Membrane-associated progesterone receptor component 2
Cadr_000020071	-0.455687	0.0262722	0.243427	Dolichyl-diphosphooligosaccharide--protein glycosyltransferase subunit STT3B
Cadr_000018871	2.79006	0.0262699	0.243427	WAP four-disulfide core domain protein 18
Cadr_000022719	-0.521799	0.0263259	0.243479	Mediator of RNA polymerase II transcription subunit 30
Cadr_000008835	0.406252	0.0263437	0.243479	SprT-like domain-containing protein Spartan
Cadr_000011791	0.501003	0.0263419	0.243479	Rho guanine nucleotide exchange factor 1
Cadr_000017927	0.73302	0.0263702	0.243567	Cell growth regulator with EF hand domain protein 1
Cadr_000012720	-0.491461	0.0263905	0.243597	ETS-related transcription factor Elf-1
Cadr_000015212	1.40343	0.0264161	0.243675	P2Y purinoceptor 6
Cadr_000010561	-0.993322	0.0264479	0.243812	Synaptotagmin-like protein 3
Cadr_000019427	-0.489108	0.0264753	0.243908	60S ribosomal protein L23a
Cadr_000010720	-0.521625	0.0264939	0.243922	60S ribosomal protein L5
Cadr_000010619	0.763329	0.0265354	0.244146	Ribosomal protein S6 kinase alpha-2
Cadr_000000049	-0.757294	0.0266077	0.244497	2-hydroxyacyl-CoA lyase 1
Cadr_000014698	-0.577794	0.0265937	0.244497	Tetratricopeptide repeat protein 17
Cadr_000005805	0.57806	0.0266469	0.244696	Protein-glutamine gamma-glutamyltransferase K
Cadr_000007203	0.808751	0.0266636	0.244696	Calcium-responsive transcription factor
Cadr_000005874	-0.94736	0.0266833	0.24472	Mitochondrial ribonuclease P catalytic subunit
Cadr_000011470	-0.596311	0.0267438	0.244803	Programmed cell death protein 5
Cadr_000009913	-0.472325	0.0267137	0.244803	PHD finger protein 3
Cadr_000024982	0.648615	0.0267388	0.244803	N-acetylgalactosamine-6-sulfatase
Cadr_000006599	-0.478133	0.0268026	0.244906	Coiled-coil domain-containing protein 115
Cadr_000025495	0.584227	0.0267974	0.244906	Serine/threonine-protein kinase N1
Cadr_000025107	1.14168	0.0268064	0.244906	Izumo sperm-egg fusion protein 4
Cadr_000003746	-0.806576	0.0268255	0.244924	E3 ubiquitin-protein ligase Midline-1
Cadr_000001998	-0.781303	0.0269384	0.245267	ADP-ribose pyrophosphatase, mitochondrial
Cadr_000018030	-0.652192	0.0269691	0.245267	CCAAT/enhancer-binding protein zeta
Cadr_000014953	-0.619064	0.0269537	0.245267
Cadr_000025836	0.477622	0.0269252	0.245267	Probable ATP-dependent RNA helicase DDX41
Cadr_000027493	0.683431	0.0269721	0.245267	PQ-loop repeat-containing protein 1
Cadr_000027720	1.10432	0.0269831	0.245267	SKI family transcriptional corepressor 2
Cadr_000008540	4.50587	0.026963	0.245267	Transient receptor potential cation channel subfamily V member 6
Cadr_000005766	0.525196	0.027025	0.245491	Bcl-2-like protein 2
Cadr_000021246	-0.385706	0.0271203	0.24599	Peroxisomal membrane protein 4
Cadr_000028036	-0.360079	0.0271225	0.24599
Cadr_000006349	0.919469	0.0271315	0.24599	Tetratricopeptide repeat protein 7B
Cadr_000007194	-0.785019	0.0272308	0.246376	T-cell-specific surface glycoprotein CD28
Cadr_000023430	-0.534826	0.0272337	0.246376	Ras-related protein Rab-7L1
Cadr_000029935	-0.482191	0.0272564	0.246376	DNA-directed RNA polymerase I subunit RPA2
Cadr_000028329	0.368424	0.0271999	0.246376	RING-type E3 ubiquitin-protein ligase PPIL2
Cadr_000002569	1.76848	0.0272603	0.246376	Melanoma-associated antigen 8
Cadr_000018210	-1.46304	0.0273124	0.246536	Uncharacterized protein KIAA1841
Cadr_000025826	0.616358	0.0273003	0.246536	Regulator of G-protein signaling 14
Cadr_000006814	-2.1362	0.0274167	0.247139	Tumor necrosis factor-inducible gene 6 protein
Cadr_000029819	-1.05788	0.027447	0.247139	Protein mago nashi homolog
Cadr_000023202	-0.476747	0.0274649	0.247139	Calpain-2 catalytic subunit
Cadr_000019841	0.387163	0.0275228	0.247139	Exocyst complex component 7
Cadr_000009096	0.4154	0.0274705	0.247139	Zinc finger SWIM domain-containing protein 8
Cadr_000016936	0.633317	0.0275521	0.247139	Histone deacetylase 7
Cadr_000021351	0.836763	0.0275404	0.247139	Signal-regulatory protein beta-1 isoform 3
Cadr_000006523	0.884462	0.0274442	0.247139	DNA repair protein XRCC3
Cadr_000002743	1.67041	0.0274928	0.247139	Xaa-Pro aminopeptidase 2
Cadr_000019130	3.40055	0.0275314	0.247139	Keratin, type I cytoskeletal 25
Cadr_000019056	-0.584173	0.0276623	0.247719	MBT domain-containing protein 1
Cadr_000030266	0.366725	0.027686	0.247719
Cadr_000011553	0.415722	0.0276827	0.247719	IGF-like family receptor 1
Cadr_000025253	1.30181	0.0276464	0.247719	Tumor necrosis factor ligand superfamily member 9
Cadr_000015309	0.793374	0.0277381	0.24803	GRB2-associated-binding protein 2
Cadr_000004229	-0.653915	0.0277725	0.248182	Peptidylprolyl isomerase domain and WD repeat-containing protein 1
Cadr_000018895	2.9472	0.0277987	0.248261	Nuclear envelope pore membrane protein POM 121C
Cadr_000006376	-0.80048	0.0278664	0.248579	Transmembrane protein 251
Cadr_000019360	-0.456033	0.0278865	0.248579	Sigma intracellular receptor 2
Cadr_000006197	0.637838	0.0278784	0.248579
Cadr_000000281	-2.08624	0.0282692	0.248615	Succinate receptor 1
Cadr_000022021	-0.793816	0.0280908	0.248615	HLA class II histocompatibility antigen, DM beta chain
Cadr_000015537	-0.783909	0.0281106	0.248615	Caspase activity and apoptosis inhibitor 1
Cadr_000013715	-0.725456	0.0281028	0.248615	CAAX prenyl protease 1 homolog
Cadr_000015238	-0.636968	0.028269	0.248615	DNA polymerase delta subunit 3
Cadr_000006371	-0.586099	0.0282214	0.248615	Golgin subfamily A member 5
Cadr_000026619	-0.458008	0.0280608	0.248615	CDKN2A-interacting protein
Cadr_000006232	-0.380425	0.0281595	0.248615	YLP motif-containing protein 1
Cadr_000024837	0.427217	0.0280627	0.248615	Zinc finger protein 687
Cadr_000030812	0.446249	0.0282243	0.248615	Transcription factor E4F1
Cadr_000004215	0.504957	0.0282011	0.248615	Zinc finger SWIM domain-containing protein 6
Cadr_000003108	0.546936	0.0279598	0.248615	Phosphoglycerate kinase 1
Cadr_000018801	0.550042	0.0282441	0.248615	Neuferricin
Cadr_000016574	0.712401	0.02817	0.248615	DNA damage-inducible transcript 3 protein
Cadr_000025061	0.743988	0.0280443	0.248615
Cadr_000016442	0.758328	0.0282299	0.248615	Serine/threonine kinase-like domain-containing protein STKLD1
Cadr_000021639	1.01264	0.02821	0.248615	Ryanodine receptor 2
Cadr_000012637	1.02719	0.0282482	0.248615	ADP-ribosylation factor-like protein 11
Cadr_000007475	1.49415	0.0281566	0.248615	Monocarboxylate transporter 14
Cadr_000026067	1.52945	0.0282767	0.248615	Myeloid-associated differentiation marker
Cadr_000018893	1.9606	0.0280283	0.248615	Carbonic anhydrase 4
Cadr_000003811	2.30746	0.0279514	0.248615	Arylsulfatase D
Cadr_000014434	4.54897	0.0282904	0.248615	Glycine N-acyltransferase
Cadr_000002219	-0.632082	0.0283202	0.248724	Mediator of RNA polymerase II transcription subunit 28
Cadr_000023816	-1.12355	0.0284292	0.248917	Zinc finger protein 713
Cadr_000014761	-0.638101	0.0283902	0.248917	Eukaryotic translation initiation factor 3 subunit M
Cadr_000015642	-0.516264	0.0284207	0.248917	60S ribosomal protein L23a
Cadr_000019384	-0.453616	0.0283865	0.248917	Calfacilitin
Cadr_000020142	0.320419	0.0284026	0.248917	Golgi reassembly-stacking protein 1
Cadr_000003001	-0.636432	0.0284761	0.249175	60S ribosomal protein L36a
Cadr_000018738	0.53813	0.0285206	0.249412	Calmodulin-binding transcription activator 2
Cadr_000009567	-3.43257	0.0285977	0.24944	Beta-1 adrenergic receptor
Cadr_000003925	-0.752531	0.0285904	0.24944	FAST kinase domain-containing protein 3, mitochondrial
Cadr_000029160	-0.72869	0.0286673	0.24944	Ethanolamine kinase 1
Cadr_000025204	-0.442423	0.0286327	0.24944	Myeloid-derived growth factor
Cadr_000019576	0.357908	0.0286809	0.24944	Bifunctional coenzyme A synthase
Cadr_000018288	0.715625	0.0286764	0.24944
Cadr_000017157	0.724318	0.0285913	0.24944	Ankyrin repeat and sterile alpha motif domain-containing protein 1B
Cadr_000030856	0.730034	0.0286342	0.24944	H exchange transporter 7
Cadr_000022956	0.74806	0.0285974	0.24944
Cadr_000020094	-0.418551	0.0287403	0.249805	Upstream-binding protein 1
Cadr_000000892	-0.88682	0.0289238	0.249806	tRNA methyltransferase 10 homolog C
Cadr_000009889	-0.87282	0.0289154	0.249806	Succinate dehydrogenase assembly factor 4, mitochondrial
Cadr_000023424	-0.859418	0.0288254	0.249806	Regulator of hemoglobinization and erythroid cell expansion protein
Cadr_000029230	-0.642218	0.0289262	0.249806	Activating transcription factor 7-interacting protein 1
Cadr_000007737	-0.506183	0.0288718	0.249806	39S ribosomal protein L32, mitochondrial
Cadr_000013814	-0.498983	0.0287968	0.249806	40S ribosomal protein S8
Cadr_000005804	0.321704	0.0288648	0.249806	TERF1-interacting nuclear factor 2
Cadr_000023861	0.398351	0.0288561	0.249806	Proline-rich protein 14
Cadr_000023833	0.434494	0.0289617	0.249806	hypothetical protein
Cadr_000026706	0.508346	0.0289497	0.249806	Glutamate-rich protein 1
Cadr_000024860	0.537266	0.0289851	0.249806	hypothetical protein
Cadr_000029382	0.663071	0.0289808	0.249806	Pleckstrin homology domain-containing family G member 6
Cadr_000022992	0.736538	0.0289165	0.249806	Major facilitator superfamily domain-containing protein 3
Cadr_000017441	0.946893	0.0288821	0.249806	hypothetical protein
Cadr_000026839	-1.37572	0.0290851	0.249972	Bleomycin hydrolase
Cadr_000008346	-1.15174	0.0291104	0.249972	Putative adenosylhomocysteinase 3
Cadr_000004433	-0.546588	0.0291575	0.249972	Serine/threonine-protein kinase RIO2
Cadr_000003619	-0.525776	0.0290867	0.249972	Eukaryotic translation initiation factor 1A, X-chromosomal
Cadr_000027139	0.485759	0.0291777	0.249972	hypothetical protein
Cadr_000003208	0.574145	0.0291758	0.249972	StAR-related lipid transfer protein 8
Cadr_000017962	0.73282	0.0291792	0.249972	Fos-related antigen 2
Cadr_000017193	0.797878	0.0291352	0.249972
Cadr_000020900	1.074	0.0291296	0.249972	Cadherin-like protein 26
Cadr_000023174	1.40518	0.0291217	0.249972	H2.0-like homeobox protein
Cadr_000002745	-1.11621	0.0292819	0.250166	Probable global transcription activator SNF2L1
Cadr_000028512	-1.0723	0.0292583	0.250166	Protein IMPACT
Cadr_000017429	-0.690968	0.0293087	0.250166	Transmembrane protein 184B
Cadr_000030197	0.981505	0.0293243	0.250166	Semaphorin-4D
Cadr_000020144	1.00701	0.0292226	0.250166	Cysteine/serine-rich nuclear protein 1
Cadr_000029509	1.1935	0.0292404	0.250166
Cadr_000030900	1.20724	0.0293107	0.250166	hypothetical protein
Cadr_000016943	-0.698132	0.029379	0.250334	RNA polymerase II-associated protein 3
Cadr_000004292	-0.610164	0.0293647	0.250334	Ribosome biogenesis protein NSA2 homolog
Cadr_000008625	0.950866	0.0294038	0.250396	Zinc finger protein 467
Cadr_000002639	-0.44832	0.0295153	0.251197	Rho guanine nucleotide exchange factor 6
Cadr_000013021	1.50377	0.0295545	0.25138	Pleckstrin homology domain-containing family N member 1
Cadr_000005491	-0.532509	0.0296431	0.251834	Chromatin-remodeling ATPase INO80
Cadr_000012704	1.56131	0.0296369	0.251834	Diacylglycerol kinase eta
Cadr_000000486	-0.441863	0.0297085	0.252203	MAP6 domain-containing protein 1
Cadr_000007454	0.57035	0.029732	0.252203	Arf-GAP domain and FG repeat-containing protein 1
Cadr_000025216	0.703237	0.0297395	0.252203	Lysine-specific demethylase 4B
Cadr_000007224	-0.754357	0.0300058	0.253219	Transmembrane protein 237
Cadr_000005877	-0.664742	0.0299721	0.253219	NF-kappa-B inhibitor alpha
Cadr_000005933	-0.616353	0.0299981	0.253219	40S ribosomal protein S29
Cadr_000004645	-0.606365	0.0299521	0.253219	CDKN2AIP N-terminal-like protein
Cadr_000020096	-0.597057	0.0300331	0.253219	CLIP-associating protein 2
Cadr_000004834	-0.481936	0.0299768	0.253219	RNA-binding protein 27
Cadr_000028769	-0.386694	0.0300363	0.253219	Etoposide-induced protein 2.4 homolog
Cadr_000016398	0.486175	0.0300125	0.253219	General transcription factor 3C polypeptide 5
Cadr_000027178	0.506255	0.0299408	0.253219	Zinc finger E-box-binding homeobox 1
Cadr_000005767	0.509709	0.0299015	0.253219	Protein phosphatase 1 regulatory subunit 3E
Cadr_000019795	-0.61682	0.030147	0.253573	Peptidyl-tRNA hydrolase ICT1, mitochondrial
Cadr_000014362	-0.582688	0.0301473	0.253573	Transmembrane protein 258
Cadr_000011460	1.17016	0.0300979	0.253573	Teashirt homolog 3
Cadr_000012432	3.23096	0.0301493	0.253573	Gap junction beta-2 protein
Cadr_000014164	-0.783599	0.0301812	0.253677	Glutamine synthetase
Cadr_000025730	0.436037	0.0302149	0.253677	Lymphocyte cytosolic protein 2
Cadr_000029380	1.07364	0.0302005	0.253677	Amiloride-sensitive sodium channel subunit alpha
Cadr_000000922	-0.785112	0.030296	0.25406	G-protein coupled receptor 15
Cadr_000003417	-0.562189	0.0302902	0.25406	NADH dehydrogenase [ubiquinone] 1 beta subcomplex subunit 11, mitochondrial
Cadr_000020581	0.740341	0.0303771	0.254591	Eukaryotic translation initiation factor 4E type 3
Cadr_000000733	-2.27112	0.0307632	0.254624
Cadr_000025429	-2.13032	0.0307728	0.254624	Zinc finger protein 564
Cadr_000011516	-0.63563	0.0306592	0.254624	Mitochondrial import receptor subunit TOM22 homolog
Cadr_000021939	-0.632955	0.0305709	0.254624	Peptidyl-prolyl cis-trans isomerase-like 1
Cadr_000026485	-0.600609	0.0305686	0.254624	Protein MAK16 homolog
Cadr_000006329	-0.571453	0.0306254	0.254624	Zinc finger CCCH domain-containing protein 14
Cadr_000000237	-0.561822	0.0306921	0.254624	Hermansky-Pudlak syndrome 3 protein
Cadr_000015797	-0.520053	0.0304017	0.254624	Vacuolar protein sorting-associated protein 13A
Cadr_000011977	-0.492027	0.0307058	0.254624	60S ribosomal protein L18
Cadr_000016840	0.401418	0.030762	0.254624	Polypeptide N-acetylgalactosaminyltransferase 6
Cadr_000028176	0.409312	0.0305467	0.254624	Tuftelin-interacting protein 11
Cadr_000019392	0.488044	0.0304903	0.254624	PHD finger protein 12
Cadr_000011736	0.515922	0.03072	0.254624	Ras-related protein Rab-4B
Cadr_000024858	0.615485	0.0305624	0.254624	ADAMTS-like protein 4
Cadr_000031013	0.626139	0.0304542	0.254624	Ankyrin repeat domain-containing protein 26
Cadr_000030558	0.642269	0.0304342	0.254624	Phosphatidylserine synthase 2
Cadr_000029823	0.78754	0.0306475	0.254624	E3 ubiquitin-protein ligase RNF149
Cadr_000013675	0.822196	0.0305306	0.254624	Four and a half LIM domains protein 3
Cadr_000013501	0.954603	0.0307139	0.254624	Platelet-activating factor receptor
Cadr_000002019	2.59048	0.0305789	0.254624	hypothetical protein
Cadr_000012580	2.69226	0.0306987	0.254624
Cadr_000021393	5.85425	0.0307636	0.254624	Disintegrin and metalloproteinase domain-containing protein 33
Cadr_000001400	-0.664583	0.0308221	0.254774	F-box/WD repeat-containing protein 7
Cadr_000009290	5.93861	0.0308266	0.254774	Interferon-induced protein with tetratricopeptide repeats 3
Cadr_000013871	-0.862265	0.0308759	0.254886	SCL-interrupting locus protein
Cadr_000021762	-0.538643	0.0308683	0.254886	Platelet-activating factor acetylhydrolase
Cadr_000019690	-2.52943	0.0309232	0.254964	Voltage-dependent calcium channel gamma-4 subunit
Cadr_000007256	-0.652632	0.0309153	0.254964	m-AAA protease-interacting protein 1, mitochondrial
Cadr_000022757	-0.38914	0.0309551	0.254964
Cadr_000006906	1.02089	0.0309566	0.254964	Sodium channel protein type 9 subunit alpha
Cadr_000000460	-0.390377	0.0309816	0.255023	Fragile X mental retardation syndrome-related protein 1
Cadr_000016388	-0.688804	0.0310002	0.255029	Probable ATP-dependent RNA helicase DDX31
Cadr_000008404	-0.371862	0.0311073	0.255469	Aldose reductase
Cadr_000020977	0.735685	0.0310787	0.255469	Probable phospholipid-transporting ATPase IIA
Cadr_000011640	1.21773	0.0311072	0.255469	Cation channel sperm-associated protein subunit gamma
Cadr_000012095	0.711486	0.0311649	0.255796	Kallikrein-14
Cadr_000018725	-1.51035	0.0313572	0.255979	Transmembrane 4 L6 family member 5
Cadr_000012548	-0.919587	0.0314205	0.255979	Sister chromatid cohesion protein PDS5 homolog B
Cadr_000014731	-0.787469	0.0312173	0.255979	Methylthioribulose-1-phosphate dehydratase
Cadr_000008005	-0.525021	0.0313582	0.255979	PHD finger protein 14
Cadr_000023593	-0.489393	0.0314326	0.255979	Eukaryotic translation initiation factor 2-alpha kinase 1
Cadr_000010793	-0.485655	0.0314379	0.255979	Sphingosine 1-phosphate receptor 1
Cadr_000009144	-0.479788	0.0312519	0.255979	Eukaryotic translation initiation factor 4E-binding protein 2
Cadr_000004632	-0.476878	0.0314345	0.255979	Heat shock 70 kDa protein 4
Cadr_000002489	-0.464916	0.031339	0.255979	Translocon-associated protein subunit delta
Cadr_000018231	-0.451025	0.0313811	0.255979	Malate dehydrogenase, cytoplasmic
Cadr_000021284	-0.33786	0.031345	0.255979	GDP-fucose protein O-fucosyltransferase 1
Cadr_000030368	0.447559	0.031304	0.255979	Beta-adrenergic receptor kinase 1
Cadr_000016839	0.484413	0.0314188	0.255979	Electroneutral sodium bicarbonate exchanger 1
Cadr_000010671	1.60601	0.031256	0.255979	hypothetical protein
Cadr_000029372	0.391045	0.0315274	0.256435	Intermediate filament family orphan 1
Cadr_000028838	0.748084	0.0315298	0.256435	CXADR-like membrane protein
Cadr_000024679	0.487296	0.0315753	0.256659	Polyamine-modulated factor 1
Cadr_000007105	-0.791896	0.0316473	0.257009	PMS1 protein homolog 1
Cadr_000001997	-0.784467	0.0316542	0.257009	Estradiol 17-beta-dehydrogenase 11
Cadr_000011667	1.62558	0.0316753	0.257034
Cadr_000023175	1.49724	0.0317305	0.257336	H2.0-like homeobox protein
Cadr_000011695	0.341251	0.0318059	0.257801	Protein Smaug homolog 2
Cadr_000008017	0.786905	0.0318831	0.25828	Ferritin heavy chain
Cadr_000004571	-0.682286	0.0319231	0.258359	Phosphorylated adapter RNA export protein
Cadr_000024897	1.22052	0.031929	0.258359	Ankyrin repeat domain-containing protein 35
Cadr_000026110	-0.53406	0.0319525	0.258403	Guanosine-3',5'-bis 3'-pyrophosphohydrolase MESH1
Cadr_000021491	-0.61743	0.0319748	0.258437	ESF1 homolog
Cadr_000005884	-1.169	0.032018	0.25864	Breast cancer metastasis-suppressor 1-like protein
Cadr_000003127	-1.13037	0.0320419	0.258687	Uracil phosphoribosyltransferase homolog
Cadr_000019040	0.404955	0.0320683	0.258754	MYCBP-associated protein
Cadr_000008846	-0.586821	0.0322358	0.258829	Microtubule-associated protein 10
Cadr_000014879	-0.554078	0.032223	0.258829	40S ribosomal protein S13
Cadr_000017185	-0.544058	0.0322323	0.258829	Methionine aminopeptidase 2
Cadr_000014335	-0.471813	0.0322273	0.258829	Elongation factor 1-gamma
Cadr_000024173	0.426732	0.0322054	0.258829	Zinc finger CCCH domain-containing protein 7A
Cadr_000014338	0.589405	0.0321578	0.258829	Isoaspartyl peptidase/L-asparaginase
Cadr_000030533	0.827845	0.0322387	0.258829	Patatin-like phospholipase domain-containing protein 2
Cadr_000014653	0.836454	0.0322404	0.258829	Prothrombin
Cadr_000012715	1.27064	0.0322068	0.258829	Kelch repeat and BTB domain-containing protein 7
Cadr_000013860	-0.5381	0.0323012	0.258975	ATP synthase mitochondrial F1 complex assembly factor 1
Cadr_000022365	-0.45563	0.0323131	0.258975	Nuclear pore complex protein Nup153
Cadr_000009890	7.83575	0.0323032	0.258975	Replication protein A 32 kDa subunit
Cadr_000004932	-0.544259	0.032407	0.259293	Protein FAM114A2
Cadr_000006706	-0.47043	0.0324038	0.259293	ATP-dependent RNA helicase DDX18
Cadr_000023812	-0.462691	0.0323815	0.259293	T-complex protein 1 subunit zeta
Cadr_000015758	-1.05756	0.0325503	0.259495	Alpha/beta hydrolase domain-containing protein 17B
Cadr_000013932	-0.76075	0.0325568	0.259495	Protein mago nashi homolog
Cadr_000022329	-0.614793	0.0324995	0.259495	Tyrosyl-DNA phosphodiesterase 2
Cadr_000024349	-0.586933	0.0324645	0.259495	Calcyclin-binding protein
Cadr_000021975	1.61928	0.0325594	0.259495	SAM pointed domain-containing Ets transcription factor
Cadr_000021177	2.12343	0.0325119	0.259495	Protein MROH8
Cadr_000029724	2.96295	0.032516	0.259495	hypothetical protein
Cadr_000003590	-0.545001	0.0326035	0.259702	Eukaryotic translation initiation factor 2 subunit 3, X-linked
Cadr_000010114	1.12216	0.0326672	0.260064	Signal transducer CD24
Cadr_000028048	0.637095	0.0327105	0.260265	NAD-dependent protein lipoamidase sirtuin-4, mitochondrial
Cadr_000013535	-0.548926	0.0327871	0.260729	U5 small nuclear ribonucleoprotein 40 kDa protein
Cadr_000022635	-0.563529	0.0328687	0.261232	Zinc finger protein 706
Cadr_000005231	-0.75674	0.0329764	0.261545	40S ribosomal protein S27-like
Cadr_000011078	-0.685755	0.0330018	0.261545	ATM interactor
Cadr_000010725	-0.662347	0.0329676	0.261545	Transmembrane emp24 domain-containing protein 5
Cadr_000002222	-0.325198	0.0329904	0.261545	Dihydropteridine reductase
Cadr_000021021	0.406601	0.0329942	0.261545	Protein kinase C-binding protein 1
Cadr_000013039	0.593693	0.0330178	0.261545	Arf-GAP with coiled-coil, ANK repeat and PH domain-containing protein 3
Cadr_000007015	-1.81635	0.0330465	0.261627	Tetratricopeptide repeat protein 30B
Cadr_000024616	-1.2676	0.033128	0.261983	hypothetical protein
Cadr_000001142	-0.927915	0.0331136	0.261983	Phosphatidylinositol N-acetylglucosaminyltransferase subunit P
Cadr_000004271	-0.937596	0.0332054	0.262449	Zinc finger protein 366
Cadr_000022602	-0.653032	0.0333071	0.262656	60S ribosomal protein L30
Cadr_000018813	-0.629356	0.0332552	0.262656	Integrin alpha-E
Cadr_000026311	0.338473	0.0333103	0.262656	Bardet-Biedl syndrome 4 protein
Cadr_000007720	0.47782	0.0333418	0.262656	DNA-directed DNA/RNA polymerase mu
Cadr_000023397	1.53708	0.0333402	0.262656	Complement receptor type 1
Cadr_000001714	4.74667	0.0333292	0.262656	Alcohol dehydrogenase 1
Cadr_000000782	-0.545929	0.033386	0.262859	Nuclease-sensitive element-binding protein 1
Cadr_000005365	-0.742001	0.0335395	0.263199	Probable phospholipid-transporting ATPase IM
Cadr_000005741	-0.463212	0.0335159	0.263199	39S ribosomal protein L52, mitochondrial
Cadr_000015298	-0.344423	0.0335225	0.263199	Integrator complex subunit 4
Cadr_000027494	0.657834	0.0335291	0.263199	Potassium voltage-gated channel subfamily G member 2
Cadr_000025441	0.720651	0.0334869	0.263199	Transcription factor jun-B
Cadr_000021223	1.46987	0.0335028	0.263199	Endothelial protein C receptor
Cadr_000026832	-0.818374	0.0336507	0.26341	Alpha-2,8-sialyltransferase 8F
Cadr_000004310	-0.719016	0.0337138	0.26341	Ras GTPase-activating-like protein IQGAP2
Cadr_000009465	-0.598013	0.0336821	0.26341	Armadillo-like helical domain-containing protein 3
Cadr_000019385	-0.510608	0.033588	0.26341	60S ribosomal protein L23a
Cadr_000012444	-0.444073	0.0337072	0.26341	Histone deacetylase complex subunit SAP18
Cadr_000019135	-0.323254	0.0336668	0.26341	SWI/SNF-related matrix-associated actin-dependent regulator of chromatin subfamily E member 1
Cadr_000004695	0.76505	0.0336234	0.26341	GDNF family receptor alpha-3
Cadr_000001204	2.25554	0.0336627	0.26341	Transmembrane protease serine 3
Cadr_000019829	0.388521	0.0337584	0.263614	E3 ubiquitin-protein ligase TRIM47
Cadr_000025064	0.574411	0.03378	0.263639	Rho GTPase-activating protein 45
Cadr_000002951	-0.668703	0.0339007	0.264299	NTF2-related export protein 2
Cadr_000022767	-0.569218	0.03392	0.264299	Protein N-terminal glutamine amidohydrolase
Cadr_000016777	0.470327	0.0339088	0.264299	SPRY domain-containing protein 3
Cadr_000008305	-0.698791	0.0339546	0.264424	Zinc finger protein 800
Cadr_000020217	-0.578445	0.0339848	0.264516	T-cell activation inhibitor, mitochondrial
Cadr_000011732	-0.803217	0.0341214	0.264714	Inositol-trisphosphate 3-kinase C
Cadr_000007243	-0.591547	0.0340664	0.264714	Basic leucine zipper and W2 domain-containing protein 1
Cadr_000028303	-0.499925	0.0340458	0.264714	Small nuclear ribonucleoprotein Sm D3
Cadr_000029455	0.783318	0.0341096	0.264714	Voltage-dependent calcium channel subunit alpha-2/delta-4
Cadr_000013874	0.978765	0.0340977	0.264714	hypothetical protein
Cadr_000029815	1.23261	0.0341037	0.264714	hypothetical protein
Cadr_000013568	-0.562085	0.0342528	0.264906	Histone-binding protein RBBP4
Cadr_000017443	-0.505179	0.0342573	0.264906
Cadr_000002558	-0.460273	0.0342393	0.264906	Myotubularin-related protein 1
Cadr_000018960	-0.427522	0.0342567	0.264906	28S ribosomal protein S23, mitochondrial
Cadr_000010856	0.437247	0.0341803	0.264906	Ataxin-7-like protein 2
Cadr_000007960	0.877843	0.0342573	0.264906	Calcitonin receptor
Cadr_000022710	-0.508368	0.0342802	0.26494	Eukaryotic translation initiation factor 3 subunit H
Cadr_000016905	-0.533204	0.0343477	0.265087	Rho-related GTP-binding protein Rho6
Cadr_000006037	-0.528759	0.0343549	0.265087	60S acidic ribosomal protein P2
Cadr_000017421	0.696555	0.034318	0.265087	UPF0193 protein EVG1
Cadr_000008658	-0.499242	0.0344044	0.265326	Cyclin-dependent-like kinase 5
Cadr_000017422	-0.497747	0.0344838	0.265652	DNA-directed RNA polymerases I, II, and III subunit RPABC2
Cadr_000006463	1.04228	0.034481	0.265652	Sphingolipid delta-desaturase/C4-monooxygenase DES2
Cadr_000008642	-0.915166	0.0345281	0.265727	GTPase IMAP family member 7
Cadr_000000800	-0.610735	0.0345307	0.265727	Coiled-coil domain-containing protein 191
Cadr_000022450	1.28245	0.0345737	0.265915	Desmoplakin
Cadr_000014342	-0.639769	0.0346159	0.266096	Neuroblast differentiation-associated protein AHNAK
Cadr_000011162	-0.629433	0.0347363	0.266878	Protein VAC14 homolog
Cadr_000030860	0.673016	0.0347809	0.266933	Putative E3 ubiquitin-protein ligase UNKL
Cadr_000027739	0.741164	0.0347758	0.266933	Proline-serine-threonine phosphatase-interacting protein 2
Cadr_000016813	3.84536	0.0348522	0.267337	Keratin, type II microfibrillar, component 7C
Cadr_000004955	-0.644156	0.0348806	0.267412	Mediator of RNA polymerase II transcription subunit 7
Cadr_000014395	-0.821002	0.0349186	0.267527	B-lymphocyte antigen CD20
Cadr_000019714	0.543896	0.034933	0.267527	Arylsulfatase G
Cadr_000021568	1.17356	0.0350372	0.268181	Thrombomodulin
Cadr_000013169	-0.39587	0.03509	0.268441	Protein/nucleic acid deglycase DJ-1
Cadr_000024684	-1.15218	0.0351875	0.268892	Prelamin-A/C
Cadr_000029997	-0.52425	0.0351895	0.268892	E3 ubiquitin-protein ligase RNF181
Cadr_000011207	-0.441209	0.0352053	0.268892	Telomeric repeat-binding factor 2
Cadr_000019766	-0.648028	0.0352291	0.26893	60S ribosomal protein L38
Cadr_000010985	1.08465	0.0352706	0.269103	Immunoglobulin superfamily member 2
Cadr_000009475	0.943886	0.03529	0.269108	PH and SEC7 domain-containing protein 1
Cadr_000004503	2.61472	0.0353337	0.269297	Coiled-coil domain-containing protein 9
Cadr_000017669	0.381388	0.0353821	0.269522	Carnitine O-palmitoyltransferase 1, muscle isoform
Cadr_000019375	-0.471053	0.0354103	0.269594	Fructose-bisphosphate aldolase C
Cadr_000024896	-0.448287	0.0354376	0.269658	Integrin alpha-10
Cadr_000006165	-0.465394	0.0354916	0.269925	Synaptojanin-2-binding protein
Cadr_000019797	-0.496038	0.0356636	0.270427	BTB/POZ domain-containing protein KCTD2
Cadr_000019255	-0.477541	0.0356616	0.270427
Cadr_000002869	-0.411237	0.0356711	0.270427	Mortality factor 4-like protein 2
Cadr_000011352	0.48514	0.0356244	0.270427	PSME3-interacting protein
Cadr_000000728	0.592614	0.0356691	0.270427	hypothetical protein
Cadr_000016099	2.7888	0.0356502	0.270427
Cadr_000019867	0.573409	0.0357126	0.270598	SEC14-like protein 1
Cadr_000010736	-0.580819	0.0357671	0.270665	Deoxynucleotidyltransferase terminal-interacting protein 2
Cadr_000024370	-0.42486	0.0357782	0.270665	Peroxiredoxin-6
Cadr_000004956	3.17799	0.0357726	0.270665	Protein FAM71B
Cadr_000010892	-1.74706	0.0357999	0.270686	Potassium voltage-gated channel subfamily A member 2
Cadr_000028572	0.498763	0.0358961	0.271269	Phosphatidate phosphatase LPIN2
Cadr_000002218	-0.642549	0.0359295	0.271379	Protein FAM184B
Cadr_000013219	-0.460557	0.0359687	0.271458	UbiA prenyltransferase domain-containing protein 1
Cadr_000026251	0.518074	0.0359969	0.271458	Alpha-mannosidase 2C1
Cadr_000022164	1.43865	0.0359827	0.271458	Tripartite motif-containing protein 15
Cadr_000019524	0.36488	0.036053	0.271738	Transmembrane and ubiquitin-like domain-containing protein 2
Cadr_000004801	-0.960468	0.0361667	0.271878	Protocadherin-1
Cadr_000005934	-0.820948	0.0361247	0.271878	Leucine-rich repeat protein 1
Cadr_000000744	0.391997	0.036163	0.271878	Hematopoietic lineage cell-specific protein
Cadr_000026265	0.406272	0.036112	0.271878	Serine/threonine-protein kinase ULK3
Cadr_000017811	0.605091	0.0361628	0.271878	Protein FAM49A
Cadr_000006612	-0.346062	0.0361885	0.271899	Pleckstrin homology domain-containing family B member 2
Cadr_000021041	0.447299	0.0362878	0.272502	Zinc finger protein 335
Cadr_000000443	-0.708859	0.0363521	0.272698	Phosphatidylinositol 4,5-bisphosphate 3-kinase catalytic subunit alpha isoform
Cadr_000023669	0.440004	0.0363426	0.272698	GRB10-interacting GYF protein 1
Cadr_000025867	-0.433981	0.0364241	0.272875
Cadr_000006740	0.329866	0.036433	0.272875	Transmembrane protein 163
Cadr_000015266	0.959443	0.0364179	0.272875	2-acylglycerol O-acyltransferase 2
Cadr_000029296	-1.19238	0.0364962	0.273063	C-type lectin domain family 2 member B
Cadr_000010874	-0.416829	0.0364817	0.273063	S-adenosylhomocysteine hydrolase-like protein 1
Cadr_000004177	-0.632738	0.0365769	0.273472	Exosome RNA helicase MTR4
Cadr_000004716	-0.58506	0.0365963	0.273472	40S ribosomal protein S13
Cadr_000000260	-0.55106	0.0366083	0.273472	Thioredoxin reductase-like selenoprotein T
Cadr_000020264	1.30354	0.0366506	0.273645	Serine protease 44
Cadr_000031297	-0.718259	0.0366967	0.273704	Testis-expressed protein 2
Cadr_000020932	2.05805	0.036682	0.273704	Ankyrin repeat domain-containing protein 60
Cadr_000030247	0.548794	0.0367784	0.274031	1-phosphatidylinositol 4,5-bisphosphate phosphodiesterase beta-3
Cadr_000019377	0.573488	0.036779	0.274031	Uncharacterized serine/threonine-protein kinase SgK494
Cadr_000006013	0.633343	0.0369362	0.274934	E3 ubiquitin-protein ligase pellino homolog 2
Cadr_000028350	1.03162	0.0369387	0.274934	P2X purinoceptor 6
Cadr_000022771	-0.687269	0.0369738	0.27499	Protein FAM91A1
Cadr_000004550	-0.444642	0.0370038	0.27499	Nucleophosmin
Cadr_000022968	0.652428	0.0369885	0.27499	Maestro heat-like repeat-containing protein family member 1
Cadr_000002567	0.82293	0.0370738	0.275367	Melanoma-associated antigen 8
Cadr_000025998	0.781531	0.0371009	0.275425	Insulin-like growth factor 1 receptor
Cadr_000018099	-0.770536	0.0371238	0.275452	Neutral and basic amino acid transport protein rBAT
Cadr_000024507	-0.675183	0.0371446	0.275463	Dual specificity protein phosphatase 12
Cadr_000026559	-0.530611	0.0372138	0.275691	Pericentriolar material 1 protein
Cadr_000011875	0.569801	0.0371991	0.275691	Reticulon-2
Cadr_000011044	-0.765112	0.0372726	0.275714	Inactive hydroxysteroid dehydrogenase-like protein 1
Cadr_000016311	0.503495	0.0372372	0.275714	Kynurenine--oxoglutarate transaminase 1
Cadr_000020703	0.511828	0.0372748	0.275714	RAF proto-oncogene serine/threonine-protein kinase
Cadr_000007904	-0.969883	0.0374874	0.275936	UPF0577 protein KIAA1324-like
Cadr_000003142	-0.889655	0.0374722	0.275936	Nucleosome assembly protein 1-like 2
Cadr_000015998	-0.764088	0.0374442	0.275936	Protein Simiate
Cadr_000007842	-0.689813	0.037481	0.275936	DnaJ homolog subfamily C member 2
Cadr_000016670	-0.679682	0.0375172	0.275936	Prostaglandin E synthase 3
Cadr_000022473	-0.583627	0.0375142	0.275936	Ribonuclease P protein subunit p40
Cadr_000006378	-0.546	0.0374067	0.275936	EKC/KEOPS complex subunit GON7
Cadr_000005397	0.564385	0.0374164	0.275936	Sulfide:quinone oxidoreductase, mitochondrial
Cadr_000029456	0.842326	0.0375024	0.275936	Leucine-rich repeat and transmembrane domain-containing protein 2
Cadr_000029317	1.57807	0.0374945	0.275936	Growth/differentiation factor 3
Cadr_000010745	3.84812	0.0373651	0.275936	Tissue factor
Cadr_000023901	0.611897	0.0375533	0.276008	Structure-specific endonuclease subunit SLX1
Cadr_000003730	0.819578	0.0375655	0.276008	FERM and PDZ domain-containing protein 4
Cadr_000021965	-1.80965	0.0378523	0.276313	Signal peptide, CUB and EGF-like domain-containing protein 3
Cadr_000010029	-1.03661	0.0376639	0.276313	Mitogen-activated protein kinase kinase kinase 7
Cadr_000013452	-0.673232	0.0377872	0.276313	Serine/threonine-protein kinase PDIK1L
Cadr_000004062	-0.556702	0.0377733	0.276313	DnaJ homolog subfamily C member 21
Cadr_000009119	-0.553837	0.0378832	0.276313	Activating signal cointegrator 1 complex subunit 1
Cadr_000016673	-0.519979	0.0378369	0.276313	Nascent polypeptide-associated complex subunit alpha
Cadr_000024363	-0.486342	0.0378609	0.276313	Aspartate--tRNA ligase, mitochondrial
Cadr_000007360	-0.424746	0.0376411	0.276313	E3 ubiquitin-protein ligase RNF25
Cadr_000008726	-0.374802	0.0378969	0.276313	Ubiquitin-protein ligase E3C
Cadr_000019488	0.41551	0.0378498	0.276313	Rho GTPase-activating protein 27
Cadr_000016368	0.428851	0.037796	0.276313	Protein O-mannosyl-transferase 1
Cadr_000025482	0.449709	0.0378502	0.276313	DDB1- and CUL4-associated factor 15
Cadr_000002354	0.771816	0.0378379	0.276313	G protein-coupled receptor kinase 4
Cadr_000030780	0.814553	0.0378374	0.276313	Membrane-associated tyrosine- and threonine-specific cdc2-inhibitory kinase
Cadr_000003318	0.906715	0.0377139	0.276313	hypothetical protein
Cadr_000016842	0.567998	0.0379189	0.276333	Bridging integrator 2
Cadr_000023208	-0.495661	0.0380292	0.276713	Nuclear valosin-containing protein-like
Cadr_000023234	-0.458881	0.0380222	0.276713	Histone H3.3
Cadr_000006369	0.702367	0.0379961	0.276713	Ras and Rab interactor 3
Cadr_000020832	0.617898	0.0380527	0.276744	Regulator of telomere elongation helicase 1
Cadr_000013749	-0.502913	0.0380811	0.276809	Zinc finger MYND domain-containing protein 12
Cadr_000016339	0.475576	0.0381251	0.276988	Ubiquitin carboxyl-terminal hydrolase 20
Cadr_000029451	1.03773	0.0381729	0.277194	Protein Wnt-5b
Cadr_000012250	-0.471509	0.0382287	0.277459	Isochorismatase domain-containing protein 2
Cadr_000000817	-1.02617	0.0382619	0.277559	Cell surface glycoprotein CD200 receptor 1
Cadr_000005973	-0.675148	0.0383275	0.277753	RNA transcription, translation and transport factor protein
Cadr_000006358	-0.515297	0.0383153	0.277753	Serine/threonine-protein phosphatase 4 regulatory subunit 3A
Cadr_000013750	-0.505258	0.0384448	0.277905	Phosphopantothenate--cysteine ligase
Cadr_000014336	-0.467837	0.0384456	0.277905	Neuroblast differentiation-associated protein AHNAK
Cadr_000019961	0.457222	0.0384433	0.277905	Ethanolamine-phosphate cytidylyltransferase
Cadr_000013083	0.643061	0.0384236	0.277905	Pantothenate kinase 4
Cadr_000021580	1.82009	0.0383962	0.277905	Probable cystatin-15
Cadr_000014178	-0.730714	0.0384928	0.278105	Ribosome production factor 1
Cadr_000018000	-0.5055	0.0385123	0.278105	Baculoviral IAP repeat-containing protein 6
Cadr_000002428	-0.7617	0.0385866	0.278501	Ras-related protein Rab-39B
Cadr_000007361	-0.392704	0.038631	0.278681	Tubulin polyglutamylase TTLL4
Cadr_000022065	0.521881	0.0386789	0.278886	Complement C4-A
Cadr_000030499	-2.34132	0.0388501	0.278887	Dual specificity protein phosphatase 8
Cadr_000017091	-0.861992	0.0387556	0.278887	Uncharacterized protein C12orf45
Cadr_000015684	-0.643088	0.0388015	0.278887	Hsp90 co-chaperone Cdc37-like 1
Cadr_000002140	-0.579589	0.0388081	0.278887	Sister chromatid cohesion protein PDS5 homolog A
Cadr_000005778	-0.566529	0.0388245	0.278887	Neuroguidin
Cadr_000028122	0.523304	0.0388373	0.278887	ARF GTPase-activating protein GIT2
Cadr_000008708	0.683389	0.0388442	0.278887	Insulin-induced gene 1 protein
Cadr_000011255	0.728783	0.0387538	0.278887	Capping protein, Arp2/3 and myosin-I linker protein 2
Cadr_000014090	2.43791	0.0388546	0.278887	GTP-binding protein Di-Ras3
Cadr_000023060	0.494498	0.0389483	0.279293	Zinc finger protein 281
Cadr_000025077	0.518136	0.0389676	0.279293	PWWP domain-containing protein MUM1
Cadr_000003808	7.27848	0.0389698	0.279293	Arylsulfatase F
Cadr_000029223	-0.353379	0.0389986	0.27936	WW domain-binding protein 11
Cadr_000011643	0.570037	0.0391463	0.279585	Protein FAM98C
Cadr_000023894	0.602881	0.0391577	0.279585	Fructose-bisphosphate aldolase A
Cadr_000025887	0.631599	0.0390882	0.279585	Regulator of G-protein signaling 14
[truncated: 12,299 more rows]
