# Supplementary material for: Transcriptomic Profiling of Dromedary Camels Immunised with a MERS Vaccine Candidate
Source: Vet Sci. 2021 Aug 3;8(8):156. doi: 10.3390/vetsci8080156 (PMC8402689; doi:10.3390/vetsci8080156)
Supplement: Supplementary file 1 [file vetsci-08-00156-s001.zip › Supplementary file 3 - Gene Expression at T12 relative to T00.xls]

## Sheet: Gene Expression at T12 vs T00
Gene name (CamDro3 names)	Log fold change (logFC) of T12 versus T00	p value	False dicovery rate (FDR)	Gnene description
Cadr_000009117	-2.84188	5.37183e-08	0.000768064	DNA damage-inducible transcript 4 protein
Cadr_000018634	-1.75615	2.04267e-06	0.014603	Period circadian protein homolog 1
Cadr_000001885	-2.01115	5.98935e-06	0.0285452	Interleukin-8
Cadr_000022112	5.91226	9.54764e-06	0.034128	Corneodesmosin
Cadr_000001890	-5.61011	1.44099e-05	0.0412065	Growth-regulated alpha protein
Cadr_000013576	2.2166	1.89521e-05	0.045163	E3 ubiquitin-protein ligase RNF19B
Cadr_000012433	7.27436	0.000104075	0.0527796	Gap junction beta-6 protein
Cadr_000016797	6.64614	6.97267e-05	0.0527796	Keratin, type II cytoskeletal 6A
Cadr_000016800	6.50713	6.37736e-05	0.0527796	Keratin, type II cytoskeletal 6A
Cadr_000004852	5.44331	6.99061e-05	0.0527796	Serine protease inhibitor Kazal-type 5
Cadr_000015566	3.3446	0.000137407	0.0527796	Interferon alpha-4
Cadr_000014224	3.076	0.000120256	0.0527796	Guanylate-binding protein 1
Cadr_000014226	3.03232	0.000130066	0.0527796	Guanylate-binding protein 1
Cadr_000014219	2.9501	0.000122486	0.0527796	Guanylate-binding protein 1
Cadr_000024745	2.90202	8.84388e-05	0.0527796	SH2 domain-containing adapter protein E
Cadr_000002013	2.48161	6.90418e-05	0.0527796	Probable E3 ubiquitin-protein ligase HERC6
Cadr_000006881	2.48156	9.42609e-05	0.0527796	Grancalcin
Cadr_000007956	2.30157	0.000118071	0.0527796	Sterile alpha motif domain-containing protein 9
Cadr_000018969	2.22073	0.00011147	0.0527796	Diacylglycerol kinase epsilon
Cadr_000030405	1.92874	5.6755e-05	0.0527796	Choline kinase alpha
Cadr_000030564	1.89618	0.000139964	0.0527796	Interferon-induced transmembrane protein 1
Cadr_000005463	1.85012	3.78236e-05	0.0527796
Cadr_000029888	1.80771	9.02689e-05	0.0527796	AT-rich interactive domain-containing protein 5A
Cadr_000029654	1.79954	0.000118439	0.0527796	Mitoferrin-1
Cadr_000020151	1.69514	0.000114832	0.0527796
Cadr_000014315	1.66793	8.33519e-05	0.0527796	Nuclear RNA export factor 1
Cadr_000005798	1.6541	0.000128042	0.0527796	Meiotic recombination protein REC8 homolog
Cadr_000004615	1.51471	4.47265e-05	0.0527796	Interferon regulatory factor 1
Cadr_000008768	1.26758	9.83817e-05	0.0527796
Cadr_000014668	1.17515	8.80672e-05	0.0527796	LARGE xylosyl- and glucuronyltransferase 2
Cadr_000014667	1.16285	0.000140273	0.0527796	PHD finger protein 21A
Cadr_000018594	-0.979466	4.0832e-05	0.0527796	Growth arrest-specific protein 7
Cadr_000017430	-1.66959	7.21806e-05	0.0527796	Casein kinase I isoform epsilon
Cadr_000025755	-1.96541	9.18716e-05	0.0527796	Dual specificity protein phosphatase 1
Cadr_000021957	-2.15508	8.22337e-05	0.0527796	Peptidyl-prolyl cis-trans isomerase FKBP5
Cadr_000006245	-2.24838	4.33473e-05	0.0527796	Proto-oncogene c-Fos
Cadr_000023375	-2.42468	3.34469e-05	0.0527796	Calcium/calmodulin-dependent protein kinase type 1G
Cadr_000027940	-4.27135	0.000123983	0.0527796	Hydroxycarboxylic acid receptor 2
Cadr_000011537	1.38952	0.000144772	0.0529088	Free fatty acid receptor 2
Cadr_000009561	0.868335	0.000148017	0.0529088	Nebulin-related-anchoring protein
Cadr_000016802	6.14336	0.000160036	0.0538397	Keratin, type II cytoskeletal 6A
Cadr_000014227	3.1317	0.00015803	0.0538397	Guanylate-binding protein 1
Cadr_000029287	2.86353	0.000165684	0.0538397	Oxidized low-density lipoprotein receptor 1
Cadr_000018968	1.94315	0.000163751	0.0538397	hypothetical protein
Cadr_000009292	3.83188	0.000199586	0.0559184	Interferon-induced protein with tetratricopeptide repeats 3
Cadr_000010676	3.03574	0.000212684	0.0559184	Guanylate-binding protein 5
Cadr_000030053	3.00785	0.000185546	0.0559184	Probable ATP-dependent RNA helicase DDX58
Cadr_000021614	2.51478	0.000204964	0.0559184	Probable ATP-dependent RNA helicase DDX60
Cadr_000016088	2.48887	0.000207946	0.0559184	Alpha-1-acid glycoprotein
Cadr_000015064	2.38714	0.00017859	0.0559184	Tripartite motif-containing protein 34
Cadr_000019855	1.84561	0.000216121	0.0559184	Inactive rhomboid protein 2
Cadr_000023477	1.59218	0.000214223	0.0559184	Myosin-binding protein H
Cadr_000021404	1.24172	0.000199271	0.0559184	RING finger protein 24
Cadr_000021403	1.20489	0.000180237	0.0559184	Pantothenate kinase 2, mitochondrial
Cadr_000013432	1.10829	0.000192563	0.0559184	Arginine/serine-rich protein 1
Cadr_000006248	-1.54885	0.000219012	0.0559184	Jun dimerization protein 2
Cadr_000021845	1.34761	0.000227055	0.055973	E3 ubiquitin-protein ligase UBR2
Cadr_000021808	1.18218	0.000223714	0.055973	DNA polymerase eta
Cadr_000009293	3.65651	0.000237866	0.0566835	Interferon-induced protein with tetratricopeptide repeats 1
Cadr_000015060	1.34022	0.000235756	0.0566835	Tripartite motif-containing protein 5
Cadr_000019077	6.52013	0.00025313	0.0574033	Keratin, type I cytoskeletal 17
Cadr_000009291	4.01743	0.000299561	0.0574033	Interferon-induced protein with tetratricopeptide repeats 2
Cadr_000028865	3.83509	0.000301355	0.0574033	Tripartite motif-containing protein 29
Cadr_000000270	3.20008	0.00027706	0.0574033	P2Y purinoceptor 14
Cadr_000014228	3.07105	0.000317632	0.0574033	Guanylate-binding protein 4
Cadr_000003574	2.56803	0.000315873	0.0574033	Probable ATP-dependent RNA helicase DDX60
Cadr_000029506	2.48403	0.000246327	0.0574033	Probable ATP-dependent RNA helicase DDX60
Cadr_000030052	2.20913	0.000286822	0.0574033	Cytoplasmic aconitate hydratase
Cadr_000027606	2.0372	0.000272244	0.0574033	Zinc finger CCHC domain-containing protein 2
Cadr_000008453	2.02272	0.000295697	0.0574033	Thromboxane-A synthase
Cadr_000028624	1.88849	0.000291722	0.0574033	Thioredoxin domain-containing protein 2
Cadr_000028111	1.86877	0.000293725	0.0574033	Putative phospholipase B-like 2
Cadr_000026426	1.76972	0.000284369	0.0574033	Indoleamine 2,3-dioxygenase 1
Cadr_000022101	1.60303	0.000311194	0.0574033	Tumor necrosis factor
Cadr_000020150	1.31325	0.000321182	0.0574033	Mitochondrial glycine transporter
Cadr_000019886	1.28223	0.000295615	0.0574033	CDP-diacylglycerol--glycerol-3-phosphate 3-phosphatidyltransferase, mitochondrial
Cadr_000005797	1.24425	0.000292037	0.0574033	E3 ubiquitin-protein ligase RNF31
Cadr_000002735	0.960679	0.000305743	0.0574033	ETS-related transcription factor Elf-4
Cadr_000018087	-0.974596	0.000292764	0.0574033	mRNA decay activator protein ZFP36L2
Cadr_000006760	-1.28407	0.000293904	0.0574033	C-X-C chemokine receptor type 4
Cadr_000028026	3.05287	0.000331315	0.0581835	2'-5'-oligoadenylate synthase 1
Cadr_000028656	0.689346	0.000333687	0.0581835	Proteasome assembly chaperone 2
Cadr_000002014	4.07372	0.000347357	0.0598375	E3 ISG15--protein ligase HERC5
Cadr_000004094	1.60398	0.000356328	0.0606522	FYN-binding protein 1
Cadr_000028495	6.74146	0.000386888	0.0612176	Desmocollin-3
Cadr_000013024	4.97041	0.000388328	0.0612176	Ubiquitin-like protein ISG15
Cadr_000000722	2.73837	0.000374826	0.0612176	HSPB1-associated protein 1
Cadr_000005461	1.94042	0.000370984	0.0612176	Synaptosomal-associated protein 23
Cadr_000005500	1.50568	0.000393903	0.0612176	Kunitz-type protease inhibitor 1
Cadr_000014069	1.19604	0.000367326	0.0612176	cAMP-specific 3',5'-cyclic phosphodiesterase 4B
Cadr_000014666	1.05255	0.000376868	0.0612176	PHD finger protein 21A
Cadr_000022106	0.913146	0.000390195	0.0612176	MHC class I polypeptide-related sequence B
Cadr_000019093	8.82089	0.000408286	0.061771	Keratin-associated protein 9-7
Cadr_000004851	4.16272	0.000402809	0.061771	Serine protease inhibitor Kazal-type 5
Cadr_000003573	2.44731	0.000410424	0.061771	Probable ATP-dependent RNA helicase DDX60
Cadr_000021620	2.27956	0.000422934	0.0629907	Probable ATP-dependent RNA helicase DDX60
Cadr_000012093	6.29965	0.000437199	0.0632075	Kallikrein-5
Cadr_000019079	5.68639	0.000441859	0.0632075	Keratin, type I cytoskeletal 14
Cadr_000006880	4.44651	0.000442072	0.0632075	Interferon-induced helicase C domain-containing protein 1
Cadr_000012111	1.07281	0.000435896	0.0632075	Sialic acid-binding Ig-like lectin 10
Cadr_000016807	10.0798	0.00047769	0.0634259	Keratin, type II cytoskeletal 5
Cadr_000023174	2.79325	0.000479088	0.0634259	H2.0-like homeobox protein
Cadr_000018026	2.65959	0.000475234	0.0634259	hypothetical protein
Cadr_000008454	2.11082	0.000475873	0.0634259	Poly [ADP-ribose] polymerase 12
Cadr_000005460	2.0196	0.000476803	0.0634259	Leucine-rich repeat-containing protein 57
Cadr_000020308	1.43338	0.000462363	0.0634259	6-phosphofructo-2-kinase/fructose-2,6-bisphosphatase 4
Cadr_000026599	1.36272	0.000473529	0.0634259	Long-chain-fatty-acid--CoA ligase 1
Cadr_000028245	1.31234	0.000452306	0.0634259	LIM domain kinase 2
Cadr_000014221	3.49327	0.000494316	0.0640516	Guanylate-binding protein 4
Cadr_000020351	3.42209	0.000510692	0.0640516	Ubiquitin-like modifier-activating enzyme 7
Cadr_000005816	2.79039	0.000507496	0.0640516	Cerebellin-3
Cadr_000021007	2.65781	0.000497262	0.0640516	Probable ATP-dependent RNA helicase DDX27
Cadr_000011415	1.08359	0.000502644	0.0640516	NEDD4-binding protein 1
Cadr_000013969	-0.942878	0.000509183	0.0640516	Delta-sterol reductase
Cadr_000004321	1.24349	0.00052305	0.0650311	WD repeat-containing protein 41
Cadr_000009001	4.07721	0.000550084	0.065509	Protein FAM25C
Cadr_000026423	2.95813	0.000554115	0.065509	Indoleamine 2,3-dioxygenase 2
Cadr_000021610	2.89631	0.000541487	0.065509	LINE-1 retrotransposable element ORF2 protein
Cadr_000028017	2.32807	0.000545304	0.065509	TRAF-type zinc finger domain-containing protein 1
Cadr_000028110	1.94216	0.000549296	0.065509	L-serine dehydratase/L-threonine deaminase
Cadr_000011151	1.12712	0.000554384	0.065509	CMP-N-acetylneuraminate-beta-galactosamide-alpha-2,3-sialyltransferase 2
Cadr_000018777	2.97626	0.000570032	0.0668058	F-box only protein 39
Cadr_000016801	5.30574	0.000580264	0.0671873	Keratin, type II cytoskeletal 6A
Cadr_000021447	3.43368	0.000583708	0.0671873	1-phosphatidylinositol 4,5-bisphosphate phosphodiesterase beta-4
Cadr_000030544	2.8669	0.000618374	0.0671873	Cadherin-related family member 5
Cadr_000021006	2.65349	0.000617793	0.0671873	NFX1-type zinc finger-containing protein 1
Cadr_000000723	2.63756	0.000604136	0.0671873	Poly [ADP-ribose] polymerase 14
Cadr_000025380	2.37399	0.000624976	0.0671873	Angiopoietin-related protein 6
Cadr_000024493	2.33403	0.000619834	0.0671873	SLAM family member 6
Cadr_000021924	1.978	0.000623425	0.0671873	Cap-specific mRNA -methyltransferase 1
Cadr_000021613	1.92351	0.000622982	0.0671873	Probable ATP-dependent RNA helicase DDX60
Cadr_000025730	0.813186	0.000624175	0.0671873	Lymphocyte cytosolic protein 2
Cadr_000028246	-0.954029	0.000611775	0.0671873	Phosphoinositide-3-kinase-interacting protein 1
Cadr_000021923	1.86676	0.000629818	0.0672025	Coiled-coil domain-containing protein 167
Cadr_000014156	2.5087	0.000643136	0.0676144	Interferon-induced protein 44-like
Cadr_000028002	0.946318	0.000638536	0.0676144	SH2B adapter protein 3
Cadr_000015903	2.00991	0.000648811	0.0677131	Tudor domain-containing protein 7
Cadr_000016984	1.6722	0.000656439	0.0680128	Leucine-rich repeat serine/threonine-protein kinase 2
Cadr_000025810	2.12773	0.000663397	0.0682392	Netrin receptor UNC5A
Cadr_000024251	1.22776	0.000669154	0.0683398	N-acetylneuraminate lyase
Cadr_000011262	-2.05034	0.000674047	0.0683513	Probable palmitoyltransferase ZDHHC1
Cadr_000018967	1.89612	0.000681587	0.0686291	E3 ubiquitin/ISG15 ligase TRIM25
Cadr_000001189	4.4324	0.000715923	0.0689942	Interferon-induced GTP-binding protein Mx1
Cadr_000029485	3.85446	0.000703892	0.0689942	Ubl carboxyl-terminal hydrolase 18
Cadr_000028025	3.35543	0.000728642	0.0689942	2'-5'-oligoadenylate synthase 1
Cadr_000013023	2.47263	0.000701771	0.0689942	Transcription factor HES-4
Cadr_000016033	1.98125	0.000727823	0.0689942	DnaJ homolog subfamily C member 25
Cadr_000010872	1.7093	0.000717852	0.0689942	Macrophage colony-stimulating factor 1
Cadr_000010677	1.6642	0.000723763	0.0689942	Laminin subunit alpha-2
Cadr_000002136	1.63864	0.00072632	0.0689942	Neuronal acetylcholine receptor subunit alpha-9
Cadr_000018800	1.03402	0.000702997	0.0689942	Rabankyrin-5
Cadr_000004345	1.4746	0.000740222	0.0692751	Thrombospondin-4
Cadr_000020307	1.34327	0.000741298	0.0692751	Protein shisa-5
Cadr_000026290	5.1178	0.00076875	0.0696537	hypothetical protein
Cadr_000019355	3.30427	0.000769708	0.0696537	Nitric oxide synthase, inducible
Cadr_000025562	2.47008	0.000768122	0.0696537	Hematopoietic SH2 domain-containing protein
Cadr_000021616	2.36617	0.000767557	0.0696537	Probable ATP-dependent RNA helicase DDX60
Cadr_000023766	1.29886	0.000752267	0.0696537	Neutrophil cytosol factor 1
Cadr_000004048	1.89672	0.000788717	0.0703105	Threonine--tRNA ligase, cytoplasmic
Cadr_000020306	1.42678	0.000791718	0.0703105	ATR-interacting protein
Cadr_000003746	-1.43531	0.000790297	0.0703105	E3 ubiquitin-protein ligase Midline-1
Cadr_000023662	1.28753	0.000801826	0.0707685	Histone deacetylase complex subunit SAP25
Cadr_000003208	1.02683	0.000815212	0.0715086	StAR-related lipid transfer protein 8
Cadr_000021611	2.13061	0.000822828	0.0717366	Probable ATP-dependent RNA helicase DDX60
Cadr_000001187	4.15357	0.00082898	0.0718349	Interferon-induced GTP-binding protein Mx1
Cadr_000027274	2.31706	0.000849625	0.0727422	Interleukin-7
Cadr_000022098	1.7712	0.000844583	0.0727422	hypothetical protein
Cadr_000012112	1.32708	0.000855361	0.0727974	Sialic acid-binding Ig-like lectin 9
Cadr_000019105	6.70775	0.000880153	0.0729548	hypothetical protein
Cadr_000018025	2.22472	0.000884148	0.0729548	G patch domain-containing protein 11
Cadr_000025122	1.40566	0.000886173	0.0729548	Growth arrest and DNA damage-inducible protein GADD45 beta
Cadr_000002359	1.21334	0.000892929	0.0729548	SH3 domain-binding protein 2
Cadr_000002659	1.02646	0.000870863	0.0729548	Integrator complex subunit 6-like
Cadr_000011526	0.843837	0.000892855	0.0729548	Protein Aster-A
Cadr_000004067	-1.16018	0.000884373	0.0729548	Interleukin-7 receptor subunit alpha
Cadr_000020417	-0.664009	0.000904841	0.073508	Protein phosphatase 1M
Cadr_000019354	3.17659	0.00092453	0.0746832
Cadr_000028492	7.66722	0.000957892	0.0752524	Desmoglein-1
Cadr_000027418	6.88027	0.000951301	0.0752524	Epidermal retinol dehydrogenase 2
Cadr_000029684	4.62399	0.000954203	0.0752524	Lysine-specific demethylase hairless
Cadr_000021612	1.92746	0.000951382	0.0752524	Probable ATP-dependent RNA helicase DDX60
Cadr_000000885	1.08433	0.000951742	0.0752524	NF-kappa-B inhibitor zeta
Cadr_000001185	4.00427	0.000964904	0.0753891	Interferon-induced GTP-binding protein Mx1
Cadr_000019096	10.0398	0.00102191	0.075536	hypothetical protein
Cadr_000015917	2.041	0.000999346	0.075536	Tripartite motif-containing protein 14
Cadr_000002015	1.99979	0.000998636	0.075536	Protein preY, mitochondrial
Cadr_000021925	1.73771	0.00102759	0.075536	Cap-specific mRNA -methyltransferase 1
Cadr_000000725	1.56569	0.00101964	0.075536	Poly [ADP-ribose] polymerase 9
Cadr_000014414	1.47439	0.00101945	0.075536	Protein PAT1 homolog 1
Cadr_000010929	1.41615	0.000999805	0.075536	Rho-related GTP-binding protein RhoC
Cadr_000021807	1.40102	0.00100526	0.075536	GTP-binding protein 2
Cadr_000020623	1.34575	0.000974994	0.075536	ER degradation-enhancing alpha-mannosidase-like protein 1
Cadr_000025374	1.07529	0.00101817	0.075536	Intercellular adhesion molecule 1
Cadr_000019805	0.71165	0.00100185	0.075536	ADP-ribosylation factor-binding protein GGA3
Cadr_000022829	-0.9906	0.00103018	0.075536	Src-like-adapter
Cadr_000001188	3.36657	0.00104261	0.0760575	Interferon-induced GTP-binding protein Mx2
Cadr_000021880	1.08585	0.0010587	0.0768392	UNC5C-like protein
Cadr_000016817	5.99312	0.00107652	0.0769603	Keratin, type II cuticular Hb1
Cadr_000019916	2.90691	0.001074	0.0769603	E3 ubiquitin-protein ligase RNF213
Cadr_000014157	2.64542	0.00107322	0.0769603	Interferon-induced protein 44
Cadr_000018773	2.49784	0.00109325	0.0774162	XIAP-associated factor 1
Cadr_000023314	1.27949	0.00109372	0.0774162	Cytosolic phospholipase A2
Cadr_000014478	2.60339	0.00111038	0.0781134	Ubiquitin/ISG15-conjugating enzyme E2 L6
Cadr_000027361	2.00173	0.0011145	0.0781134	Deubiquitinating protein VCIP135
Cadr_000015434	3.26705	0.00112749	0.0781487	Angiomotin-like protein 1
Cadr_000023175	2.70138	0.0011314	0.0781487	H2.0-like homeobox protein
Cadr_000029032	0.759971	0.00112621	0.0781487	EH domain-containing protein 1
Cadr_000029907	3.49735	0.00116195	0.0794008
Cadr_000003814	2.24504	0.00115918	0.0794008	LINE-1 retrotransposable element ORF2 protein
Cadr_000001572	-1.83157	0.00116619	0.0794008	Protein NDNF
Cadr_000017125	2.19646	0.00118484	0.0797542	DNA damage-regulated autophagy modulator protein 1
Cadr_000006813	1.85676	0.00119085	0.0797542	N-myc-interactor
Cadr_000006906	1.78297	0.00118202	0.0797542	Sodium channel protein type 9 subunit alpha
Cadr_000022378	0.703199	0.00119369	0.0797542	GMP reductase 1
Cadr_000007338	1.8284	0.00122556	0.0815026
Cadr_000030461	1.27707	0.00123316	0.0816281	Tumor necrosis factor receptor superfamily member 26
Cadr_000006467	1.73534	0.00124058	0.0817413	Tryptophan--tRNA ligase, cytoplasmic
Cadr_000025381	2.34319	0.00124767	0.0818141	Repressor of yield of DENV protein homolog
Cadr_000024741	2.09374	0.00125313	0.0818141	Neuronal acetylcholine receptor subunit beta-2
Cadr_000015557	2.68546	0.00126792	0.0820306	hypothetical protein
Cadr_000016275	1.02769	0.00126679	0.0820306	SH2 domain-containing protein 3C
Cadr_000019102	6.2605	0.0013011	0.083562	hypothetical protein
Cadr_000019103	6.25151	0.00130328	0.083562	hypothetical protein
Cadr_000020144	1.71211	0.00132947	0.0848602	Cysteine/serine-rich nuclear protein 1
Cadr_000011538	10.067	0.00134904	0.0853479	Keratinocyte differentiation-associated protein
Cadr_000028493	3.6132	0.00134333	0.0853479	Desmocollin-1
Cadr_000019098	7.31651	0.0013797	0.0854465	Keratin-associated protein 4-7
Cadr_000029306	3.9562	0.00137906	0.0854465	Pregnancy zone protein
Cadr_000015902	1.78863	0.0013789	0.0854465	Tudor domain-containing protein 7
Cadr_000016659	1.66432	0.00138048	0.0854465	Interleukin-23 subunit alpha
Cadr_000005740	1.16211	0.00137369	0.0854465	hypothetical protein
Cadr_000018774	2.78393	0.00145361	0.0872848	F-box only protein 39
Cadr_000016822	2.62652	0.00144905	0.0872848	Keratin, type II cytoskeletal 80
Cadr_000026065	2.15956	0.0014289	0.0872848	Interferon-stimulated gene 20 kDa protein
Cadr_000001112	2.13263	0.00141885	0.0872848	Intersectin-1
Cadr_000021770	1.75478	0.00144344	0.0872848	Ectonucleotide pyrophosphatase/phosphodiesterase family member 5
Cadr_000007351	1.75107	0.0014297	0.0872848	Natural resistance-associated macrophage protein 1
Cadr_000008408	1.5423	0.00144856	0.0872848	Cell cycle regulator of non-homologous end joining
Cadr_000013433	1.49521	0.00145902	0.0872848	Transmembrane protein 50A
Cadr_000005818	1.02849	0.00147256	0.0873637	Epimerase family protein SDR39U1
Cadr_000027966	0.613082	0.00147085	0.0873637	MORN repeat-containing protein 3
Cadr_000010254	5.18413	0.00155428	0.0874924	Gap junction alpha-1 protein
Cadr_000013543	4.58471	0.00154466	0.0874924	Collagen alpha-1 chain
Cadr_000023038	2.52893	0.00152487	0.0874924
Cadr_000018027	2.41656	0.00154293	0.0874924	Interferon-induced, double-stranded RNA-activated protein kinase
Cadr_000004196	2.36074	0.00152088	0.0874924	Serine/threonine-protein kinase PLK2
Cadr_000008409	1.63843	0.00150121	0.0874924	Transmembrane protein 140
Cadr_000006907	1.62401	0.00152062	0.0874924	Sodium channel protein type 9 subunit alpha
Cadr_000000993	1.43491	0.0015498	0.0874924	Ubiquitin carboxyl-terminal hydrolase 25
Cadr_000025067	1.39004	0.001509	0.0874924	Protein strawberry notch homolog 2
Cadr_000007309	1.3881	0.0015479	0.0874924	Signal transducer and activator of transcription 1
Cadr_000024775	1.35503	0.00155303	0.0874924	Protein S100-A2
Cadr_000001458	1.22237	0.00154169	0.0874924	Mothers against decapentaplegic homolog 1
Cadr_000023605	0.844675	0.00149079	0.0874924	Brain-specific angiogenesis inhibitor 1-associated protein 2-like protein 1
Cadr_000020370	-0.614181	0.00156935	0.0879943	Tumor suppressor candidate 2
Cadr_000024495	2.23126	0.00157985	0.0880281	SLAM family member 6
Cadr_000002153	1.62532	0.00158226	0.0880281	Toll-like receptor 10
Cadr_000006882	3.29648	0.00159496	0.0883906	Potassium voltage-gated channel subfamily H member 7
Cadr_000024299	1.27152	0.0016075	0.0887416
Cadr_000001097	0.79118	0.00161777	0.088965	Interferon alpha/beta receptor 2
Cadr_000017725	4.81152	0.00162618	0.0890847	Radical S-adenosyl methionine domain-containing protein 2
Cadr_000008989	2.99273	0.00168896	0.0894398
Cadr_000019780	2.92946	0.0016717	0.0894398	CMRF35-like molecule 8
Cadr_000015671	2.91073	0.00166189	0.0894398	Programmed cell death 1 ligand 1
Cadr_000025738	1.91519	0.00165103	0.0894398	Ran-binding protein 17
Cadr_000000224	1.74101	0.00168465	0.0894398	Phospholipid scramblase 2
Cadr_000015207	1.39075	0.00168611	0.0894398	F-BAR and double SH3 domains protein 2
Cadr_000023228	1.28644	0.00168854	0.0894398	CSC1-like protein 1
Cadr_000026604	0.917637	0.00165878	0.0894398	Interferon regulatory factor 2
Cadr_000013313	-0.643007	0.00165771	0.0894398	Protein RCC2
Cadr_000024917	1.78992	0.00174263	0.0919412	Dimethylaniline monooxygenase [N-oxide-forming] 5
Cadr_000028639	0.656084	0.00175683	0.0923497	Guanine nucleotide-binding protein G subunit alpha
Cadr_000025068	1.58593	0.0017986	0.0935142	hypothetical protein
Cadr_000000564	1.34415	0.00178603	0.0935142	B-cell lymphoma 6 protein
Cadr_000028658	0.59342	0.0017958	0.0935142	Tyrosine-protein phosphatase non-receptor type 2
Cadr_000017175	1.11419	0.0018104	0.0937865	Leukotriene A-4 hydrolase
Cadr_000028178	5.2419	0.00182287	0.0938572	Beta-crystallin A4
Cadr_000009418	1.28117	0.00182489	0.0938572	Mitoferrin-2
Cadr_000011824	4.16682	0.00183385	0.0939797	Ly6/PLAUR domain-containing protein 5
Cadr_000002012	1.45192	0.00187665	0.0955551	Protein phosphatase 1K, mitochondrial
Cadr_000002020	1.1961	0.00187795	0.0955551	Protein FAM13A
Cadr_000030545	3.83456	0.00190179	0.0960841	Interferon regulatory factor 7
Cadr_000000565	1.75627	0.00189932	0.0960841	hypothetical protein
Cadr_000011846	0.688074	0.00191298	0.0963092	B-cell lymphoma 3 protein
Cadr_000004080	2.33477	0.0019306	0.0965166	Excitatory amino acid transporter 1
Cadr_000001551	-1.09953	0.00192605	0.0965166	ATPase family protein 2 homolog
Cadr_000024774	3.32183	0.00194363	0.0968296	Protein S100-A16
Cadr_000016054	1.56948	0.00197249	0.0972506	Thymic stromal cotransporter homolog
Cadr_000020251	1.53322	0.00196651	0.0972506	Chemokine C-C motif receptor-like 2
Cadr_000027739	1.23265	0.0019662	0.0972506	Proline-serine-threonine phosphatase-interacting protein 2
Cadr_000017706	-0.667007	0.00198762	0.0976597	1,2-dihydroxy-3-keto-5-methylthiopentene dioxygenase
Cadr_000027936	0.896958	0.00201363	0.0982622	Coiled-coil domain-containing protein 62
Cadr_000021732	-2.33038	0.00200817	0.0982622	Cysteine-rich secretory protein 3
Cadr_000015561	2.71953	0.00202104	0.0982886	Interferon alpha-1
Cadr_000026454	1.40771	0.00204472	0.0990992	hypothetical protein
Cadr_000002737	0.798478	0.00205157	0.0990992	BCL-6 corepressor-like protein 1
Cadr_000001155	-1.33757	0.0020593	0.0991377	Protein C-ets-2
Cadr_000022085	4.20052	0.00210912	0.0997045	Lymphocyte antigen 6 complex locus protein G6c
Cadr_000001182	3.4692	0.00210177	0.0997045	Interferon-induced GTP-binding protein Mx2
Cadr_000018853	2.67108	0.00215476	0.0997045	Schlafen family member 11
Cadr_000026288	2.45526	0.00215242	0.0997045	Protein PML
Cadr_000024740	1.95643	0.00214081	0.0997045	Double-stranded RNA-specific adenosine deaminase
Cadr_000011725	1.90314	0.00210879	0.0997045	SERTA domain-containing protein 1
Cadr_000021771	1.79993	0.00212177	0.0997045	Bis-triphosphatase ENPP4
Cadr_000023835	0.870314	0.00211446	0.0997045
Cadr_000018801	0.86072	0.00209475	0.0997045	Neuferricin
Cadr_000027175	0.649568	0.00214811	0.0997045	Rho GTPase-activating protein 12
Cadr_000027977	0.636105	0.00211585	0.0997045	P2X purinoceptor 4
Cadr_000016090	-1.00287	0.00212741	0.0997045
Cadr_000018869	1.08879	0.00216767	0.099807	C-C motif chemokine 3
Cadr_000011699	1.04303	0.00217655	0.099807	mRNA decay activator protein ZFP36
Cadr_000004814	0.603312	0.00217791	0.099807	Rho GTPase-activating protein 26
Cadr_000022005	0.723557	0.00220312	0.10064	Ral guanine nucleotide dissociation stimulator-like 2
Cadr_000012094	1.44104	0.00221181	0.100715	Kallikrein-13
Cadr_000021395	3.30162	0.00223535	0.101463	Sialoadhesin
Cadr_000011664	3.46132	0.00225859	0.101559
Cadr_000018784	2.35619	0.00228008	0.101559	XIAP-associated factor 1
Cadr_000013025	2.29295	0.00227577	0.101559
Cadr_000028144	1.74207	0.00226709	0.101559	Transmembrane protein 119
Cadr_000015166	1.42343	0.00226215	0.101559	E3 ubiquitin-protein ligase TRIM21
Cadr_000022004	0.719087	0.00225564	0.101559	Ral guanine nucleotide dissociation stimulator-like 2
Cadr_000019590	2.76313	0.00229567	0.101936	Histone acetyltransferase KAT2A
Cadr_000019117	9.80503	0.00244459	0.102095	Keratin-associated protein 3-3
Cadr_000016816	7.14031	0.00241823	0.102095	Keratin, type II cuticular Hb1
Cadr_000002922	7.02751	0.00231775	0.102095	hypothetical protein
Cadr_000011803	5.05757	0.00235323	0.102095	Ly6/PLAUR domain-containing protein 3
Cadr_000019835	3.61496	0.00244656	0.102095
Cadr_000001184	3.61236	0.00245	0.102095	Interferon-induced GTP-binding protein Mx2
Cadr_000001183	3.42315	0.00241569	0.102095	Interferon-induced GTP-binding protein Mx2
Cadr_000021817	3.39527	0.00242437	0.102095	Solute carrier family 22 member 7
Cadr_000024662	3.3946	0.00240404	0.102095	Cellular retinoic acid-binding protein 2
Cadr_000013021	2.35672	0.00237578	0.102095	Pleckstrin homology domain-containing family N member 1
Cadr_000008174	2.01436	0.00242539	0.102095	Cytosolic 5'-nucleotidase 3A
Cadr_000030181	1.7337	0.00241123	0.102095	Sushi domain-containing protein 3
Cadr_000011601	1.7019	0.0024063	0.102095	Ankyrin repeat domain-containing protein 7
Cadr_000015927	1.65239	0.00240034	0.102095	Collagen alpha-1 chain
Cadr_000016660	1.40405	0.00245887	0.102095	Signal transducer and activator of transcription 2
Cadr_000007482	1.02252	0.00244543	0.102095	Nuclear body protein SP140-like protein
Cadr_000024008	0.908585	0.00242491	0.102095	DCN1-like protein 3
Cadr_000006137	0.874972	0.00244138	0.102095	mRNA decay activator protein ZFP36L1
Cadr_000016727	0.790361	0.00246346	0.102095	Integrin alpha-5
Cadr_000022794	-0.82256	0.00243609	0.102095	Myc proto-oncogene protein
Cadr_000010915	-1.22104	0.00231616	0.102095	Adenosine receptor A3
Cadr_000018186	-1.32514	0.00233613	0.102095	Cilia- and flagella-associated protein 36
Cadr_000010217	-2.47788	0.00245597	0.102095	Importin subunit alpha-6
Cadr_000019116	6.48629	0.00249561	0.102535	Keratin-associated protein 3-3
Cadr_000014876	2.16832	0.00249016	0.102535	Nucleobindin-2
Cadr_000004491	0.745256	0.0024851	0.102535	hypothetical protein
Cadr_000013954	1.30471	0.00250428	0.102597	hypothetical protein
Cadr_000019106	8.02957	0.00254412	0.103048	hypothetical protein
Cadr_000006040	2.49177	0.00254366	0.103048	Trans-3-hydroxy-L-proline dehydratase
Cadr_000013373	2.14516	0.00254253	0.103048	Alkaline phosphatase, tissue-nonspecific isozyme
Cadr_000000726	2.04946	0.0025325	0.103048	E3 ubiquitin-protein ligase DTX3L
Cadr_000012856	1.30824	0.00255877	0.103348	L-dopachrome tautomerase
Cadr_000019109	9.31087	0.00258127	0.103628	Keratin, high-sulfur matrix protein, B2C
Cadr_000011371	1.94775	0.00258743	0.103628	Calpain small subunit 2
Cadr_000014164	-1.21374	0.00257973	0.103628	Glutamine synthetase
Cadr_000024262	-1.12007	0.0026082	0.104168	Glutamine synthetase
Cadr_000019112	8.93156	0.00265075	0.105177	Keratin, high-sulfur matrix protein, B2C
Cadr_000020352	2.08477	0.00265555	0.105177	PAK4-inhibitor INKA1
Cadr_000024288	1.35141	0.00264221	0.105177	Torsin-1A-interacting protein 2
Cadr_000019827	0.743403	0.00268473	0.10604	WW domain-binding protein 2
Cadr_000018893	3.06851	0.00270135	0.106371	Carbonic anhydrase 4
Cadr_000015058	1.35229	0.002708	0.106371	Tripartite motif-containing protein 5
Cadr_000019090	5.57083	0.00272285	0.106661	Keratin, type I cuticular Ha1
Cadr_000022111	3.42745	0.00276225	0.107283	Psoriasis susceptibility 1 candidate gene 2 protein
Cadr_000021296	2.5665	0.00276789	0.107283	Interferon regulatory factor 4
Cadr_000029472	1.08376	0.00275224	0.107283	Adenosine deaminase 2
Cadr_000021318	0.921612	0.00276875	0.107283	TBC1 domain family member 20
Cadr_000005793	0.674249	0.00278727	0.10747	DDB1- and CUL4-associated factor 11
Cadr_000020244	-1.20411	0.0027886	0.10747	hypothetical protein
Cadr_000026067	2.28425	0.00280417	0.107492	Myeloid-associated differentiation marker
Cadr_000022269	0.531008	0.00280419	0.107492	Butyrophilin subfamily 2 member A1
Cadr_000022001	0.967791	0.00281198	0.107502	Death domain-associated protein 6
Cadr_000029243	6.38226	0.00282461	0.107693	G-protein coupled receptor family C group 5 member D
Cadr_000030329	5.39071	0.00283205	0.107693
Cadr_000005306	1.08561	0.00284907	0.108053	E3 ubiquitin-protein ligase NEDD4
Cadr_000002719	1.89069	0.0028627	0.108283	Immunoglobulin superfamily member 1
Cadr_000011536	1.37156	0.00288023	0.108658	Free fatty acid receptor 3
Cadr_000020187	0.598943	0.00290271	0.109218	NK-tumor recognition protein
Cadr_000029617	0.877093	0.00292186	0.10965	Protein-tyrosine kinase 2-beta
Cadr_000011400	0.880249	0.00294808	0.1101	Sorting nexin-20
Cadr_000025106	0.753462	0.00294924	0.1101	MOB kinase activator 3A
Cadr_000024797	7.88413	0.00296377	0.110354
Cadr_000006510	1.72885	0.00301379	0.111276	hypothetical protein
Cadr_000018386	0.728332	0.00301933	0.111276	Methylcytosine dioxygenase TET3
Cadr_000005804	0.478736	0.00300756	0.111276	TERF1-interacting nuclear factor 2
Cadr_000017198	-1.31486	0.00302745	0.111276	Suppressor of cytokine signaling 2
Cadr_000004315	-1.52672	0.00302482	0.111276	Ubiquitin-like protein FUBI
Cadr_000030570	1.15543	0.0030663	0.112415	Protein-glucosylgalactosylhydroxylysine glucosidase
Cadr_000014430	2.72596	0.00310119	0.112529	Protein FAM111A
Cadr_000006396	2.71704	0.00310296	0.112529	Interferon alpha-inducible protein 27, mitochondrial
Cadr_000023693	1.42242	0.00310876	0.112529	E3 ubiquitin-protein ligase TRIM56
Cadr_000029327	1.34301	0.00310376	0.112529	C-type lectin domain family 4 member E
Cadr_000005868	0.730504	0.00307832	0.112529	Bromodomain adjacent to zinc finger domain protein 1A
Cadr_000022957	2.33855	0.00312762	0.112926	Poly [ADP-ribose] polymerase 10
Cadr_000021437	-1.08155	0.00317788	0.114452	Thioredoxin-related transmembrane protein 4
Cadr_000007801	1.76777	0.00318865	0.114551	Nicotinamide phosphoribosyltransferase
Cadr_000004240	1.7641	0.00321865	0.114764	CD180 antigen
Cadr_000001105	1.31482	0.00321313	0.114764	Transmembrane protein 50B
Cadr_000012219	0.934673	0.00321146	0.114764	Leukocyte immunoglobulin-like receptor subfamily B member 4
Cadr_000021946	2.74553	0.00323926	0.115211	Transcription factor ETV7
Cadr_000019894	1.40012	0.00326429	0.115813	Galectin-3-binding protein
Cadr_000030566	1.9176	0.00328649	0.115853	Interferon-induced transmembrane protein 1
Cadr_000001134	1.84636	0.00331403	0.115853	MORC family CW-type zinc finger protein 3
Cadr_000023724	1.47746	0.00330933	0.115853	Heat shock protein beta-1
Cadr_000000113	1.3625	0.00330104	0.115853	DnaJ homolog subfamily C member 13
Cadr_000024857	0.742706	0.00328775	0.115853	Induced myeloid leukemia cell differentiation protein Mcl-1 homolog
Cadr_000016667	0.675033	0.00330777	0.115853	Bromodomain adjacent to zinc finger domain protein 2A
Cadr_000016814	6.48768	0.00333521	0.115938	Keratin, type II cuticular Hb6
Cadr_000030167	2.28363	0.00334553	0.115938	hypothetical protein
Cadr_000026605	0.999311	0.00335698	0.115938	Interferon regulatory factor 2
Cadr_000026019	0.658972	0.0033516	0.115938	Multiple C2 and transmembrane domain-containing protein 2
Cadr_000029662	0.633841	0.00332612	0.115938	Tumor necrosis factor receptor superfamily member 10B
Cadr_000004952	4.14265	0.00342389	0.116286	T-cell immunoglobulin and mucin domain-containing protein 4
Cadr_000007254	2.61959	0.00337934	0.116286	SPATS2-like protein
Cadr_000025811	1.72176	0.00340579	0.116286	Hexokinase-3
Cadr_000028643	1.39205	0.00341576	0.116286	Cell death activator CIDE-A
Cadr_000026388	1.24128	0.0034132	0.116286	hypothetical protein
Cadr_000030268	0.856367	0.00341692	0.116286	EH domain-containing protein 1
Cadr_000013995	-1.03404	0.003424	0.116286	Transcription factor AP-1
Cadr_000019111	8.8697	0.00344194	0.116618	Keratin, high-sulfur matrix protein, B2C
Cadr_000024144	2.90953	0.00345944	0.116934	Epithelial membrane protein 2
Cadr_000001968	2.14752	0.00347956	0.117337	Placenta-specific gene 8 protein
Cadr_000030404	1.62417	0.00350318	0.117578	V-type proton ATPase 116 kDa subunit a isoform 3
Cadr_000026127	1.43995	0.00350316	0.117578	Alpha-protein kinase 3
Cadr_000011879	2.24642	0.00351791	0.117797	Optic atrophy 3 protein homolog
Cadr_000011263	-2.14767	0.00353271	0.118015	Leucine-rich repeat-containing protein 36
Cadr_000023040	2.58031	0.00356847	0.118932	Plakophilin-1
Cadr_000029261	1.7028	0.00363587	0.120337	Apoptosis facilitator Bcl-2-like protein 14
Cadr_000019554	1.51335	0.00363456	0.120337	Interferon-induced 35 kDa protein
Cadr_000021804	-1.09709	0.00363391	0.120337	Vascular endothelial growth factor A
Cadr_000015251	3.06592	0.00365886	0.120818	Solute carrier organic anion transporter family member 2B1
Cadr_000019773	1.36399	0.00368496	0.1214	CMRF35-like molecule 8
Cadr_000027928	2.08914	0.00371201	0.121715	hypothetical protein
Cadr_000021847	1.19818	0.00372005	0.121715	E3 ubiquitin-protein ligase UBR2
Cadr_000013559	0.674862	0.00371466	0.121715	Histone deacetylase 1
Cadr_000003180	2.53509	0.00379842	0.123713	Uncharacterized protein CXorf65 homolog
Cadr_000001113	1.89903	0.00379596	0.123713	Intersectin-1
Cadr_000009560	1.04307	0.00384701	0.124964	Hyaluronan-binding protein 2
Cadr_000029478	0.80759	0.00386307	0.124964	BH3-interacting domain death agonist
Cadr_000008767	0.677706	0.00386098	0.124964	HEAT repeat-containing protein 1
Cadr_000011874	-2.41462	0.00388718	0.12546	Protein fosB
Cadr_000009270	1.58282	0.00393237	0.126386	ATPase family AAA domain-containing protein 1
Cadr_000012171	-0.857322	0.00393354	0.126386	Myeloid-associated differentiation marker
Cadr_000028613	2.27197	0.0039553	0.126647	Receptor-type tyrosine-protein phosphatase mu
Cadr_000009147	1.43051	0.0039771	0.126647	Inorganic pyrophosphatase
Cadr_000023898	1.27016	0.00397242	0.126647	Lysophospholipase D GDPD3
Cadr_000010351	1.1727	0.00396889	0.126647	Serine/threonine-protein kinase Sgk1
Cadr_000001070	8.96463	0.00398727	0.126689	Keratin-associated protein 7-1
Cadr_000014223	3.05679	0.00400342	0.12692	Guanylate-binding protein 1
Cadr_000008078	3.31287	0.00403929	0.127124	Transmembrane glycoprotein NMB
Cadr_000018220	1.68589	0.00406214	0.127124	N-acetyllactosaminide beta-1,3-N-acetylglucosaminyltransferase 2
Cadr_000024512	0.778473	0.00406321	0.127124	Low affinity immunoglobulin gamma Fc region receptor III
Cadr_000007796	0.624275	0.00404641	0.127124	HMG box-containing protein 1
Cadr_000009382	-0.661386	0.00404134	0.127124	RRP12-like protein
Cadr_000017429	-0.99225	0.00401899	0.127124	Transmembrane protein 184B
Cadr_000011663	3.42411	0.00407346	0.127167
Cadr_000000997	1.52838	0.00409723	0.12763	Protein EURL homolog
Cadr_000026123	1.75998	0.00411295	0.127841	Neuromedin-B
Cadr_000019113	7.10953	0.00412301	0.127876	hypothetical protein
Cadr_000001889	-3.76753	0.00415927	0.128721	Growth-regulated protein homolog gamma
Cadr_000024724	6.72634	0.00423646	0.128776
Cadr_000028028	2.96561	0.00421834	0.128776	2'-5'-oligoadenylate synthase-like protein
Cadr_000020936	2.84895	0.00422368	0.128776	Z-DNA-binding protein 1
Cadr_000001114	1.89533	0.00419691	0.128776	Intersectin-1
Cadr_000010016	1.42528	0.00420904	0.128776	Ubiquitin-conjugating enzyme E2 J1
Cadr_000010617	1.01486	0.00423312	0.128776	Ribosomal protein S6 kinase alpha-2
Cadr_000004860	0.774997	0.00422953	0.128776	F-box only protein 38
Cadr_000014739	-1.03548	0.0042421	0.128776	Ankyrin repeat and BTB/POZ domain-containing protein 2
Cadr_000018235	-1.18625	0.00417507	0.128776	E3 ubiquitin-protein ligase pellino homolog 1
Cadr_000017724	3.07485	0.00429825	0.128834	UMP-CMP kinase 2, mitochondrial
Cadr_000030356	1.3071	0.004287	0.128834	Spectrin beta chain, non-erythrocytic 2
Cadr_000013190	0.980549	0.0042607	0.128834	Solute carrier family 25 member 33
Cadr_000028369	-0.660913	0.00430709	0.128834	UPF0545 protein C22orf39 homolog
Cadr_000001266	-0.683782	0.00428484	0.128834	Lanosterol synthase
Cadr_000016400	-1.0839	0.00430247	0.128834	Ral guanine nucleotide dissociation stimulator
Cadr_000011796	-1.36428	0.00428396	0.128834	Pregnancy-specific beta-1-glycoprotein 8
Cadr_000004933	1.20089	0.0043377	0.129479	Microfibril-associated glycoprotein 3
Cadr_000022260	2.17103	0.00435071	0.129584	Thymus-specific serine protease
Cadr_000002228	0.97849	0.00435935	0.129584	Transmembrane anterior posterior transformation protein 1
Cadr_000018266	0.948712	0.00439442	0.130356
Cadr_000010748	0.956658	0.00441554	0.130711
Cadr_000023770	-0.774564	0.00452475	0.133667	Cytosolic arginine sensor for mTORC1 subunit 2
Cadr_000025219	6.43651	0.00454348	0.133944	hypothetical protein
Cadr_000001191	9.05322	0.0046028	0.134998	hypothetical protein
Cadr_000021826	4.04209	0.00458989	0.134998	Inactive tyrosine-protein kinase 7
Cadr_000031046	0.69422	0.00460757	0.134998	Ankyrin repeat domain-containing protein 26
Cadr_000003539	1.45023	0.00463584	0.135391	Glycerol kinase
Cadr_000013564	0.783374	0.00463992	0.135391	Testis-specific serine/threonine-protein kinase 3
Cadr_000013189	2.10138	0.00468717	0.136491	SPRY domain-containing SOCS box protein 1
Cadr_000025776	3.93625	0.00470682	0.136785	Homeobox protein MSX-2
Cadr_000011666	3.40913	0.0047266	0.136847
Cadr_000002598	1.01779	0.0047281	0.136847	Synaptic functional regulator FMR1
Cadr_000016790	7.23464	0.00478429	0.13742	Keratin, type II cytoskeletal 1
Cadr_000019114	4.95685	0.00481518	0.13742	Keratin, high-sulfur matrix protein, B2C
Cadr_000030621	1.37953	0.00477338	0.13742	Uridine phosphorylase 1
Cadr_000026064	1.15995	0.00481087	0.13742	Apoptosis-enhancing nuclease
Cadr_000016264	0.934362	0.00479683	0.13742	Solute carrier family 2, facilitated glucose transporter member 8
Cadr_000022025	0.886452	0.00476957	0.13742	Antigen peptide transporter 2
Cadr_000005397	0.83312	0.00479411	0.13742	Sulfide:quinone oxidoreductase, mitochondrial
Cadr_000017633	-1.07095	0.00484627	0.138032	Zinc finger BED domain-containing protein 4
Cadr_000023745	1.97392	0.00486566	0.138308	Carbohydrate-responsive element-binding protein
Cadr_000015280	1.4374	0.00498531	0.141322
Cadr_000010276	1.05611	0.00500743	0.141322	Nuclear receptor coactivator 7
Cadr_000026120	0.983779	0.00500224	0.141322	Zinc finger and SCAN domain-containing protein 2
Cadr_000015365	0.924385	0.00501122	0.141322	Transmembrane protein 135
Cadr_000005136	1.89099	0.00504854	0.141978	Collagen alpha-1 chain
Cadr_000008015	-1.59202	0.00505434	0.141978	ADP-ribosylation factor-like protein 4A
Cadr_000011665	3.58185	0.00512593	0.143707
Cadr_000003482	0.754458	0.00514042	0.143831	Cytochrome b-245 heavy chain
Cadr_000012055	2.37567	0.00520429	0.144207	L-amino-acid oxidase
Cadr_000020107	1.99616	0.00519312	0.144207	TPR and ankyrin repeat-containing protein 1
Cadr_000009830	1.32665	0.00519786	0.144207	Toll-like receptor 2
Cadr_000005007	0.453283	0.00518225	0.144207	Popy Class I histocompatibility antigen, A-1 alpha chain
Cadr_000020221	-1.02355	0.00517113	0.144207	Zinc finger protein 197
Cadr_000014338	0.828421	0.00522822	0.14459	Isoaspartyl peptidase/L-asparaginase
Cadr_000005415	2.0252	0.00526401	0.144762	E3 ubiquitin-protein ligase TRIM69
Cadr_000011603	1.41912	0.00524488	0.144762	Zinc finger protein 382
Cadr_000009719	-0.816462	0.00526482	0.144762	Putative pre-mRNA-splicing factor ATP-dependent RNA helicase DHX32
Cadr_000016348	7.29999	0.00533618	0.145638	Argininosuccinate synthase
Cadr_000027251	3.91449	0.00532686	0.145638	Charged multivesicular body protein 4c
Cadr_000029348	1.69271	0.0053229	0.145638	Complement C1r subcomponent
Cadr_000013560	1.45535	0.00533743	0.145638	MARCKS-related protein
Cadr_000001994	0.724921	0.00540035	0.147075	AF4/FMR2 family member 1
Cadr_000019580	0.770543	0.00544806	0.14793	V-type proton ATPase 116 kDa subunit a isoform 1
Cadr_000017317	0.709785	0.00545244	0.14793	Zinc finger C3H1 domain-containing protein
Cadr_000003398	2.73264	0.00548553	0.148546	hypothetical protein
Cadr_000026376	-0.466006	0.00550705	0.148846	Integrator complex subunit 10
Cadr_000024508	-1.81012	0.00552387	0.149019	Fc receptor-like B
Cadr_000004473	3.5534	0.00554395	0.149268	hypothetical protein
Cadr_000019489	0.475508	0.00555396	0.149268	Mitogen-activated protein kinase kinase kinase 14
Cadr_000028833	1.77063	0.00560463	0.150347	hypothetical protein
Cadr_000030426	1.12844	0.00565697	0.151467	G1/S-specific cyclin-D1
Cadr_000002569	2.34865	0.00568666	0.151694	Melanoma-associated antigen 8
Cadr_000023202	-0.637852	0.00568354	0.151694	Calpain-2 catalytic subunit
Cadr_000014476	3.29535	0.00570413	0.151876	Plasma protease C1 inhibitor
Cadr_000026289	1.42137	0.00573001	0.152247	Stomatin-like protein 1
Cadr_000005747	1.39113	0.00573934	0.152247	GTP-binding protein REM 2
Cadr_000005817	0.945474	0.00577234	0.152839	Protein KHNYN
Cadr_000019836	3.02375	0.00586936	0.153419
Cadr_000022429	1.8192	0.0058622	0.153419	N-acetyllactosaminide beta-1,6-N-acetylglucosaminyl-transferase
Cadr_000000273	1.27026	0.00585483	0.153419	Mediator of RNA polymerase II transcription subunit 12-like protein
Cadr_000013653	1.04675	0.00586819	0.153419	Granulocyte colony-stimulating factor receptor
Cadr_000015658	0.967628	0.00584234	0.153419	Glycine dehydrogenase, mitochondrial
Cadr_000026310	0.525445	0.00581687	0.153419	ADP-dependent glucokinase
Cadr_000015756	-1.61891	0.00582794	0.153419	Cell surface hyaluronidase
Cadr_000002323	4.92435	0.00591953	0.153688	Proactivator polypeptide-like 1
Cadr_000005795	1.07847	0.00592265	0.153688	ER membrane protein complex subunit 9
Cadr_000004113	-0.849099	0.00590694	0.153688	Succinyl-CoA:3-ketoacid coenzyme A transferase 1, mitochondrial
Cadr_000015912	-0.974618	0.00590973	0.153688	tRNA -methyltransferase
Cadr_000024792	8.34395	0.0059433	0.153701	Filaggrin-2
Cadr_000026453	1.15968	0.00594466	0.153701	Histone-lysine N-methyltransferase NSD3
Cadr_000019591	0.591873	0.00599182	0.154641	Transmembrane protein C17orf113
Cadr_000029311	7.88353	0.00603127	0.154883	Alpha-2-macroglobulin-like protein 1
Cadr_000015916	1.2923	0.00605735	0.154883	Sialic acid synthase
Cadr_000025063	1.26598	0.00601258	0.154883	ATP-binding cassette sub-family A member 7
Cadr_000021279	0.933205	0.0060662	0.154883	hypothetical protein
Cadr_000019288	-0.786649	0.0060431	0.154883	Leucine-rich repeat-containing protein 37A
Cadr_000009538	-1.55902	0.00605594	0.154883	Dual specificity protein phosphatase 5
Cadr_000030399	1.01943	0.00610097	0.155493	Protein unc-93 homolog B1
Cadr_000020479	1.27079	0.00614848	0.155643	Dynein heavy chain 7, axonemal
Cadr_000002563	1.23457	0.00611845	0.155643	hypothetical protein
Cadr_000025630	0.941784	0.00614566	0.155643	RNA polymerase II elongation factor ELL
Cadr_000029307	0.840376	0.0061504	0.155643	Alpha-2-macroglobulin
Cadr_000009290	7.69289	0.00619736	0.155729	Interferon-induced protein with tetratricopeptide repeats 3
Cadr_000028220	1.22092	0.00618486	0.155729	Oncostatin-M
Cadr_000017173	1.12095	0.00619732	0.155729	Cyclin-dependent kinase 17
Cadr_000016314	1.0628	0.00617329	0.155729	Phytanoyl-CoA dioxygenase domain-containing protein 1
Cadr_000029846	1.86639	0.00624774	0.15672	MIT domain-containing protein 1
Cadr_000016789	8.23378	0.00627965	0.157244	Keratin, type II cytoskeletal 1b
Cadr_000019646	1.32398	0.00632358	0.158067	Somatotropin
Cadr_000021615	1.87817	0.00633515	0.15808	Probable ATP-dependent RNA helicase DDX60
Cadr_000025115	1.19675	0.00635823	0.158104	Uncharacterized protein PEAK3
Cadr_000013497	0.984903	0.00635033	0.158104	Protein THEMIS2
Cadr_000009013	6.20257	0.00639562	0.158661
Cadr_000015038	4.14848	0.00641422	0.158661	Olfactory receptor 52B2
Cadr_000028048	0.86526	0.00643394	0.158661	NAD-dependent protein lipoamidase sirtuin-4, mitochondrial
Cadr_000024933	0.783829	0.00640614	0.158661	Interferon regulatory factor 8
Cadr_000030733	0.734731	0.00643609	0.158661
Cadr_000023622	0.768868	0.00647427	0.159327	Zinc finger protein 789
Cadr_000030568	1.24482	0.00650753	0.159871	Interferon-induced transmembrane protein 5
Cadr_000027360	1.01948	0.00653852	0.160356	Serine/threonine-protein kinase Sgk3
Cadr_000003948	0.556991	0.00655331	0.160444	Death-associated protein 1
Cadr_000015723	1.16291	0.00657494	0.160698	COBW domain-containing protein 2
Cadr_000023811	0.939369	0.00661187	0.161325	Phosphorylase b kinase gamma catalytic chain, skeletal muscle/heart isoform
Cadr_000002837	3.64993	0.00667368	0.162004
Cadr_000015505	1.90209	0.00666276	0.162004
Cadr_000028516	1.02784	0.00665849	0.162004	Calcium-binding tyrosine phosphorylation-regulated protein
Cadr_000007339	1.49469	0.00670612	0.162515
Cadr_000006560	-1.0472	0.00671902	0.162553	Cysteine-rich protein 2
Cadr_000024594	1.34674	0.00675745	0.162984	Gamma-interferon-inducible protein 16
Cadr_000015846	1.10998	0.00677107	0.162984	Carbonic anhydrase 9
Cadr_000024684	-1.59922	0.00676844	0.162984	Prelamin-A/C
Cadr_000014431	1.507	0.00678569	0.163062	Protein FAM111B
Cadr_000017225	1.60436	0.00680446	0.163238	Dual specificity protein phosphatase 6
Cadr_000024742	3.81254	0.00684712	0.163987	hypothetical protein
Cadr_000014382	1.37278	0.00690372	0.164714	Solute carrier family 15 member 3
Cadr_000020247	1.00066	0.00689603	0.164714	Chemokine XC receptor 1
Cadr_000009381	-1.59783	0.00691203	0.164714	GSK-3-binding protein FRAT2
Cadr_000000618	5.43384	0.00695581	0.165481	Leucine-rich repeat-containing protein 15
Cadr_000022451	-0.596492	0.00697363	0.165629	Serine/threonine-protein kinase RIO1
Cadr_000007342	0.859181	0.00704507	0.167049	C-X-C chemokine receptor type 2
Cadr_000001241	5.33633	0.00709284	0.167729	hypothetical protein
Cadr_000030773	0.993356	0.00709723	0.167729	Matrix metalloproteinase-25
Cadr_000013563	0.437444	0.00711664	0.16791	Protein FAM229A
Cadr_000009470	6.76532	0.00715554	0.16855	Elongation of very long chain fatty acids protein 3
Cadr_000019092	4.95731	0.00719385	0.169174	Keratin, type I cuticular Ha3-I
Cadr_000017278	1.43783	0.00721285	0.169342	Neuron navigator 3
Cadr_000016099	3.77636	0.00726578	0.16985
Cadr_000010388	2.98849	0.00732301	0.16985	Oligodendrocyte transcription factor 3
Cadr_000025913	1.93214	0.00733339	0.16985	Probable phospholipid-transporting ATPase VA
Cadr_000019888	1.23733	0.00728334	0.16985	Dynein heavy chain 17, axonemal
Cadr_000005499	1.18392	0.0073414	0.16985	Rho-related GTP-binding protein RhoV
Cadr_000024210	0.899368	0.00731168	0.16985	Ankyrin repeat domain-containing protein 26
Cadr_000028143	0.75106	0.00732716	0.16985	P-selectin glycoprotein ligand 1
Cadr_000001133	0.743947	0.00727392	0.16985	Protein dopey-2
Cadr_000017412	-0.519735	0.00728439	0.16985	Nucleolar protein 12
Cadr_000029289	0.760172	0.0074309	0.171366	C-type lectin domain family 1 member A
Cadr_000004143	0.607842	0.00742758	0.171366	Poly [ADP-ribose] polymerase 8
Cadr_000013859	0.637087	0.00745432	0.171629	MOB kinase activator 3C
Cadr_000001714	6.19652	0.00753163	0.172716	Alcohol dehydrogenase 1
Cadr_000001907	3.10445	0.00754064	0.172716	C-X-C motif chemokine 10
Cadr_000020305	0.766769	0.00756193	0.172716	Coiled-coil domain-containing protein 51
Cadr_000019348	0.584892	0.00755217	0.172716	WD repeat and SOCS box-containing protein 1
Cadr_000018591	-1.36626	0.00752558	0.172716	hypothetical protein
Cadr_000002580	0.919733	0.00763639	0.172761	hypothetical protein
Cadr_000007229	0.831933	0.00763463	0.172761	Amyotrophic lateral sclerosis 2 chromosomal region candidate gene 12 protein
Cadr_000018513	0.714203	0.00757787	0.172761	N-acetylglucosaminyl-phosphatidylinositol de-N-acetylase
Cadr_000005877	-0.865753	0.00760155	0.172761	NF-kappa-B inhibitor alpha
Cadr_000004801	-1.30674	0.00763326	0.172761	Protocadherin-1
Cadr_000015744	-1.83167	0.00763408	0.172761	Krueppel-like factor 9
Cadr_000011769	2.24116	0.00770421	0.173798
Cadr_000020125	0.788177	0.00770654	0.173798	Myeloid differentiation primary response protein MyD88
Cadr_000001398	0.551273	0.00784058	0.176543	Transmembrane protein 154
Cadr_000000559	2.64359	0.00785645	0.176622	Receptor-transporting protein 4
Cadr_000007343	1.00097	0.00789888	0.177248	C-X-C chemokine receptor type 2
Cadr_000024298	0.751527	0.00790908	0.177248	hypothetical protein
Cadr_000013691	-1.43899	0.00795169	0.177924	Uncharacterized protein KIAA0754
Cadr_000026910	-1.53313	0.00797961	0.17827
Cadr_000024575	4.83657	0.00799215	0.178271	V-set and immunoglobulin domain-containing protein 8
Cadr_000006814	-2.74734	0.00804271	0.179119	Tumor necrosis factor-inducible gene 6 protein
Cadr_000015424	1.05899	0.00808182	0.179431
Cadr_000019781	0.93623	0.00808175	0.179431	CMRF35-like molecule 1
Cadr_000003456	0.975153	0.00810296	0.179622	Peripheral plasma membrane protein CASK
Cadr_000004427	1.44989	0.00817501	0.180938	Endoplasmic reticulum aminopeptidase 2
Cadr_000028834	1.73567	0.00823027	0.18132	Protein Aster-B
Cadr_000026607	1.72639	0.0082177	0.18132	Ectonucleotide pyrophosphatase/phosphodiesterase family member 6
Cadr_000000449	1.27495	0.00822209	0.18132	Guanine nucleotide-binding protein subunit beta-4
Cadr_000000241	5.85751	0.00827299	0.181422	Transmembrane 4 L6 family member 1
Cadr_000022787	0.759504	0.00826674	0.181422	Tribbles homolog 1
Cadr_000026242	-1.24971	0.00826051	0.181422	Chondroitin sulfate proteoglycan 4
Cadr_000017846	2.35883	0.00830687	0.18159	b-type amino acid transporter 1
Cadr_000024760	0.556815	0.00829553	0.18159	CREB-regulated transcription coactivator 2
Cadr_000007224	-0.965233	0.00831873	0.18159	Transmembrane protein 237
Cadr_000007960	1.14855	0.00838811	0.182825	Calcitonin receptor
Cadr_000022057	0.912524	0.00845781	0.18295	Advanced glycosylation end product-specific receptor
Cadr_000008102	0.817436	0.00844297	0.18295	Sorting nexin-10
Cadr_000014744	0.731176	0.00841997	0.18295	Rhombotin-2
Cadr_000004572	0.605249	0.00840675	0.18295
Cadr_000004559	-0.989055	0.00845567	0.18295	Centrosomal protein of 120 kDa
Cadr_000002783	2.20058	0.00847433	0.18303	Protein ATP1B4
Cadr_000009000	-0.574808	0.00849757	0.183255	Glutamate dehydrogenase 1, mitochondrial
Cadr_000030071	0.597135	0.00852831	0.183641	Ubiquitin-associated protein 1
Cadr_000023803	-1.04284	0.00857638	0.184399	DNA-directed RNA polymerase III subunit RPC9
Cadr_000029855	-0.830509	0.00866199	0.18583	hypothetical protein
Cadr_000006141	-0.961727	0.00868194	0.18583	Exonuclease 3'-5' domain-containing protein 2
Cadr_000019666	-1.31211	0.00866905	0.18583	Platelet endothelial cell adhesion molecule
Cadr_000029477	0.684128	0.00871146	0.186183	Bcl-2-like protein 13
Cadr_000029854	-0.944651	0.00874082	0.186532	hypothetical protein
Cadr_000006152	0.681531	0.00878476	0.18719	Sodium/bile acid cotransporter
Cadr_000013624	3.40529	0.00887004	0.18806	Transcription factor AP-2-epsilon
Cadr_000030569	1.34005	0.00884163	0.18806	hypothetical protein
Cadr_000021173	1.08037	0.00887822	0.18806	Neuronal proto-oncogene tyrosine-protein kinase Src
Cadr_000020216	-1.3357	0.00887796	0.18806	T-cell activation inhibitor, mitochondrial
Cadr_000025468	1.88069	0.00890949	0.188298	Voltage-dependent P/Q-type calcium channel subunit alpha-1A
Cadr_000024413	0.889989	0.00891576	0.188298
Cadr_000029914	6.54675	0.0089786	0.188852	MAL-like protein
Cadr_000013238	1.21898	0.00898165	0.188852	Mitofusin-2
Cadr_000017534	0.687121	0.00896845	0.188852	ADP-ribosylation factor GTPase-activating protein 3
Cadr_000000901	1.78298	0.00901081	0.189187	Transmembrane protein 45A
Cadr_000005462	0.648731	0.00909006	0.190151	Zinc finger protein 106
Cadr_000015719	0.57449	0.00910246	0.190151	Dedicator of cytokinesis protein 8
Cadr_000000049	-0.930415	0.00909107	0.190151	2-hydroxyacyl-CoA lyase 1
Cadr_000004198	-1.05718	0.00910989	0.190151	cAMP-specific 3',5'-cyclic phosphodiesterase 4D
Cadr_000030565	1.46929	0.00916139	0.190189	hypothetical protein
Cadr_000024547	0.469561	0.00914536	0.190189	T-lymphocyte surface antigen Ly-9
Cadr_000003374	0.464336	0.00916493	0.190189	Serine/threonine-protein kinase pim-2
Cadr_000007361	-0.523645	0.00914371	0.190189	Tubulin polyglutamylase TTLL4
Cadr_000024779	9.85477	0.00924469	0.190212	Protein S100-A7
Cadr_000030705	2.25894	0.00919698	0.190212	Cyclic GMP-AMP synthase
Cadr_000024300	1.98548	0.00928396	0.190212	hypothetical protein
Cadr_000008033	1.39666	0.00923064	0.190212	Anterior gradient protein 2 homolog
Cadr_000010566	1.27204	0.00928578	0.190212	T-cell activation Rho GTPase-activating protein
Cadr_000005796	1.02274	0.00924929	0.190212	Proteasome activator complex subunit 2
Cadr_000023664	0.738206	0.00928354	0.190212	Leucine-rich repeat and calponin homology domain-containing protein 4
Cadr_000012623	0.687315	0.00920905	0.190212	Integrator complex subunit 6
Cadr_000029404	-4.60045	0.00922702	0.190212	Fibroblast growth factor 23
Cadr_000024790	7.60014	0.00935143	0.190218	Filaggrin-2
Cadr_000007316	1.83666	0.00935257	0.190218	Nuclear envelope integral membrane protein 2
Cadr_000026645	1.20933	0.00932781	0.190218	Ankyrin repeat and SOCS box protein 5
Cadr_000026468	-0.522658	0.00932432	0.190218	Pyridoxal phosphate homeostasis protein
Cadr_000018243	-0.934765	0.00934476	0.190218	Neutral amino acid transporter A
Cadr_000026882	0.477647	0.00937239	0.19035	Amyloid beta A4 precursor protein-binding family B member 1-interacting protein
Cadr_000012282	0.930647	0.00942099	0.190924	Zinc finger protein 444
Cadr_000022023	0.872035	0.00942736	0.190924	Antigen peptide transporter 1
Cadr_000004349	0.857369	0.00946468	0.191391	Zinc finger FYVE domain-containing protein 16
Cadr_000029965	0.670818	0.00947719	0.191391	Eukaryotic translation initiation factor 2-alpha kinase 3
Cadr_000023370	3.57447	0.00949842	0.191549	Interferon regulatory factor 6
Cadr_000005230	0.897874	0.00956077	0.192535	Serine beta-lactamase-like protein LACTB, mitochondrial
Cadr_000019126	5.86789	0.00958639	0.192681	Keratin, type I cytoskeletal 10
Cadr_000019545	2.68656	0.00962081	0.192681	ETS translocation variant 4
Cadr_000011540	1.1851	0.00962985	0.192681
Cadr_000030567	0.996615	0.00962521	0.192681	Interferon-induced transmembrane protein 3
Cadr_000005803	0.459423	0.00963542	0.192681	GMP reductase 2
Cadr_000024164	2.40616	0.00966292	0.192961	Protamine-3
Cadr_000030978	4.69493	0.00973115	0.193472	Small ubiquitin-related modifier 2
Cadr_000031380	2.11749	0.00976246	0.193472	Interferon-induced, double-stranded RNA-activated protein kinase
Cadr_000029288	1.14212	0.00971869	0.193472	C-type lectin domain family 7 member A
Cadr_000026600	0.789238	0.00977668	0.193472	Centromere protein U
Cadr_000027186	0.647639	0.00976782	0.193472	Supervillin
Cadr_000018678	0.497114	0.00978321	0.193472	Neuroligin-2
Cadr_000012042	0.474128	0.00976213	0.193472	Bcl-2-like protein 12
Cadr_000014021	2.7493	0.00984229	0.193608	KN motif and ankyrin repeat domain-containing protein 4
Cadr_000028976	1.3872	0.0098332	0.193608	6-pyruvoyl tetrahydrobiopterin synthase
Cadr_000008654	1.26443	0.0098379	0.193608	Autophagy-related protein 9B
Cadr_000017143	-2.10566	0.00984423	0.193608	GAS2-like protein 3
Cadr_000003281	3.09825	0.00986765	0.193802	6-phosphofructo-2-kinase/fructose-2,6-bisphosphatase 1
Cadr_000009573	-1.40862	0.00992004	0.194563	Actin filament-associated protein 1-like 2
Cadr_000021151	-0.771002	0.00998779	0.195624	Protein phosphatase 1 regulatory inhibitor subunit 16B
Cadr_000019328	1.36577	0.0100165	0.195919	Arf-GAP with dual PH domain-containing protein 2
Cadr_000027594	2.0696	0.0100332	0.195977
Cadr_000007726	0.71647	0.0100631	0.196025	hypothetical protein
Cadr_000008032	0.7131	0.0100558	0.196025	Tetraspanin-13
Cadr_000019304	4.20407	0.0101001	0.196479	C-C motif chemokine 8
Cadr_000018872	3.06777	0.0101558	0.197026	WAP four-disulfide core domain protein 3
Cadr_000003137	0.673459	0.0101536	0.197026	hypothetical protein
Cadr_000003593	0.807642	0.0102318	0.19823	Diamine acetyltransferase 1
Cadr_000019178	0.954958	0.0103177	0.199559	SH3 and cysteine-rich domain-containing protein 2
Cadr_000012229	0.915199	0.0103283	0.199559	hypothetical protein
Cadr_000004702	-0.69644	0.0103462	0.199636	Early growth response protein 1
Cadr_000019825	0.494925	0.0103637	0.199704	RING finger protein unkempt homolog
Cadr_000012631	1.23041	0.0104098	0.200321	E3 ubiquitin-protein ligase TRIM13
Cadr_000019659	-2.533	0.0104282	0.200407	Serine/threonine-protein kinase/endoribonuclease IRE1
Cadr_000003540	1.17704	0.0104798	0.200857	Glycerol kinase
Cadr_000020439	0.759126	0.0104663	0.200857	Scm-like with four MBT domains protein 1
Cadr_000012118	1.05637	0.0105982	0.201885	Sialic acid-binding Ig-like lectin 5
Cadr_000002152	1.03259	0.0106061	0.201885	Toll-like receptor 1
Cadr_000015472	0.844007	0.0105622	0.201885	Short transient receptor potential channel 6
Cadr_000022089	0.837387	0.0106181	0.201885	hypothetical protein
Cadr_000016839	0.600145	0.0105969	0.201885	Electroneutral sodium bicarbonate exchanger 1
Cadr_000010337	-1.28085	0.0105566	0.201885	Pantetheinase
Cadr_000014083	-1.17938	0.010643	0.20209	Interleukin-12 receptor subunit beta-2
Cadr_000011599	3.065	0.0106756	0.202173	Zinc finger protein 382
Cadr_000019826	0.616093	0.0106729	0.202173	Protein unc-13 homolog D
Cadr_000019371	6.00273	0.0107895	0.203035	Forkhead box protein N1
Cadr_000020204	0.870266	0.0107793	0.203035	hypothetical protein
Cadr_000027187	0.679356	0.0107531	0.203035	Supervillin
Cadr_000026883	0.447549	0.0107922	0.203035	Amyloid beta A4 precursor protein-binding family B member 1-interacting protein
Cadr_000017443	-0.637098	0.0107713	0.203035
Cadr_000002472	1.57167	0.0108158	0.203213	hypothetical protein
Cadr_000017811	0.772885	0.0108499	0.203585	Protein FAM49A
Cadr_000020124	0.674819	0.0108876	0.204025	3-ketoacyl-CoA thiolase, peroxisomal
Cadr_000020185	0.780232	0.0109152	0.204275	SS18-like protein 2
Cadr_000018188	2.11809	0.0109898	0.205402	Polyribonucleotide nucleotidyltransferase 1, mitochondrial
Cadr_000007480	1.35554	0.0110835	0.206883	Interferon-induced protein 75
Cadr_000010624	-0.612275	0.0110998	0.206917	FGFR1 oncogene partner
Cadr_000001245	7.50643	0.0112032	0.208572	hypothetical protein
Cadr_000012058	0.602512	0.0112417	0.209016	Sialic acid-binding Ig-like lectin 5
Cadr_000024856	0.864191	0.0113151	0.210107	Golgi phosphoprotein 3-like
Cadr_000013711	1.27918	0.0113762	0.210696	Sodium-dependent lysophosphatidylcholine symporter 1
Cadr_000017568	0.679119	0.0113625	0.210696	Nuclear pore complex protein Nup50
Cadr_000016396	-0.451654	0.0113965	0.210799
Cadr_000016813	4.97718	0.0114191	0.210936	Keratin, type II microfibrillar, component 7C
Cadr_000027587	2.13862	0.0114334	0.210936
Cadr_000006394	0.67903	0.0114993	0.211878	Ubiquitin thioesterase OTUB2
Cadr_000012113	0.724096	0.0115153	0.2119	Sialic acid-binding Ig-like lectin 5
Cadr_000006279	0.815803	0.0115562	0.211952	Serine palmitoyltransferase 2
Cadr_000013139	-0.62275	0.0115626	0.211952	Protein-S-isoprenylcysteine O-methyltransferase
Cadr_000011383	-1.36319	0.0115361	0.211952	Protein fantom
Cadr_000030560	3.3133	0.0115908	0.212197	Plakophilin-3
Cadr_000019181	0.492956	0.0116783	0.213525	ADP-ribosylation factor-like protein 5C
Cadr_000018141	2.75357	0.0117087	0.213534	hypothetical protein
Cadr_000016610	1.09252	0.0116978	0.213534	Ubiquitin carboxyl-terminal hydrolase 15
Cadr_000009510	1.01186	0.0117394	0.213821	Collagen alpha-1 chain
Cadr_000001262	6.81205	0.0118452	0.214555	Collagen alpha-1 chain
Cadr_000029844	3.03029	0.0119445	0.214555	Lysozyme g-like protein 2
Cadr_000000417	1.88634	0.0119569	0.214555	Tumor necrosis factor ligand superfamily member 10
Cadr_000020264	1.62862	0.0119018	0.214555	Serine protease 44
Cadr_000021962	1.33238	0.0119593	0.214555	Probable E3 ubiquitin-protein ligase makorin-1
Cadr_000022139	0.734339	0.0118787	0.214555	Patr class I histocompatibility antigen, A-126 alpha chain
Cadr_000009739	0.679106	0.0118676	0.214555	hypothetical protein
Cadr_000024749	0.62631	0.0119518	0.214555	HCLS1-associated protein X-1
Cadr_000011859	0.625846	0.0119214	0.214555	Gem-associated protein 7
Cadr_000010146	0.588245	0.0119597	0.214555	Sphingomyelin phosphodiesterase 2
Cadr_000011878	0.536234	0.0118158	0.214555	Vasodilator-stimulated phosphoprotein
Cadr_000020390	-0.527503	0.0118687	0.214555	Testis-expressed protein 264
Cadr_000027057	1.61903	0.0119763	0.214583	hypothetical protein
Cadr_000016270	1.27813	0.0120652	0.215187	Syntaxin-binding protein 1
Cadr_000024273	0.923846	0.0120319	0.215187	Immediate early response gene 5 protein
Cadr_000013797	0.802773	0.0120702	0.215187	Sodium- and chloride-dependent glycine transporter 1
Cadr_000025363	0.613568	0.0120524	0.215187	hypothetical protein
Cadr_000004439	0.999019	0.0121396	0.215919	Chromodomain-helicase-DNA-binding protein 1
Cadr_000019497	-5.95087	0.0121415	0.215919	C1q-related factor
Cadr_000029376	0.636352	0.0123547	0.219438	Vesicle-associated membrane protein 1
Cadr_000024855	1.22517	0.0124553	0.220797	HORMA domain-containing protein 1
Cadr_000017876	0.565754	0.0124621	0.220797	Protein FAM228B
Cadr_000015194	1.40183	0.0125243	0.22102	Folate receptor alpha
Cadr_000002885	1.03984	0.0125187	0.22102	G-protein coupled receptor-associated sorting protein 1
Cadr_000031049	0.830194	0.0125068	0.22102	Coiled-coil domain-containing protein 144A
Cadr_000016781	-1.95961	0.0125365	0.22102	Keratin, type I cytoskeletal 18
Cadr_000007457	7.69772	0.0125723	0.221106	hypothetical protein
Cadr_000027125	0.677409	0.0125683	0.221106	ATP-dependent 6-phosphofructokinase, platelet type
Cadr_000015679	1.07012	0.012592	0.22118	Tyrosine-protein kinase JAK2
Cadr_000006908	1.5188	0.012659	0.222022	Sodium channel protein type 9 subunit alpha
Cadr_000030734	0.688038	0.012671	0.222022
Cadr_000016784	7.99571	0.0127376	0.222643	Keratin, type II cytoskeletal 79
Cadr_000022473	-0.727858	0.0127306	0.222643	Ribonuclease P protein subunit p40
Cadr_000019086	5.15667	0.0127854	0.222933	Keratin, type I cuticular Ha6
Cadr_000015306	0.853862	0.0127779	0.222933	Ubiquitin carboxyl-terminal hydrolase 35
Cadr_000006406	6.93318	0.012842	0.223123
Cadr_000007601	6.90765	0.0128224	0.223123	Collagen alpha-3 chain
Cadr_000015996	-0.632378	0.0128431	0.223123	Elongator complex protein 1
Cadr_000016980	2.25135	0.0128768	0.223438
Cadr_000022163	1.14935	0.0128951	0.223485	Tripartite motif-containing protein 26
Cadr_000024428	2.31315	0.0130712	0.226261	Lymphotactin
Cadr_000003224	1.07219	0.0130919	0.226345	V-set and immunoglobulin domain-containing protein 4
Cadr_000000799	-1.57089	0.0131421	0.226939	Coiled-coil domain-containing protein 191
Cadr_000010793	-0.579431	0.0131591	0.226959	Sphingosine 1-phosphate receptor 1
Cadr_000030704	3.11126	0.0132163	0.227657	Probable ATP-dependent RNA helicase DDX43
Cadr_000028989	2.07592	0.0132314	0.227657	Testis-expressed protein 12
Cadr_000022244	1.60461	0.0132562	0.22781	Histone H2B type 1
Cadr_000007804	1.01765	0.0132769	0.227891	Synaptophysin-like protein 1
Cadr_000031379	2.02794	0.0133994	0.229718	Interferon-induced, double-stranded RNA-activated protein kinase
Cadr_000016793	4.31923	0.0134781	0.230514	Keratin, type II cytoskeletal 72
Cadr_000021284	-0.400567	0.0134773	0.230514	GDP-fucose protein O-fucosyltransferase 1
Cadr_000016796	3.87958	0.0135371	0.231247	Keratin, type II cytoskeletal 5
Cadr_000005181	-0.500531	0.0135738	0.231321	C-myc promoter-binding protein
Cadr_000009068	-1.05579	0.0135672	0.231321	Disks large homolog 5
Cadr_000012897	-0.764343	0.0136523	0.232381	G-protein coupled receptor 183
Cadr_000011809	4.66434	0.0136733	0.232462	phospholipase A2 inhibitor and Ly6/PLAUR domain-containing protein
Cadr_000010013	1.43889	0.0137161	0.232913	Gamma-aminobutyric acid receptor subunit rho-1
Cadr_000009564	1.14126	0.0137601	0.233186	Pleckstrin homology domain-containing family S member 1
Cadr_000001980	0.894668	0.0137811	0.233186	WD repeat and FYVE domain-containing protein 3
Cadr_000006422	-0.585146	0.013766	0.233186	Glutaredoxin-related protein 5, mitochondrial
Cadr_000028231	-0.467708	0.0138135	0.233458	Pescadillo homolog
Cadr_000010928	1.03241	0.0138402	0.233478	Helicase MOV-10
Cadr_000022775	0.949143	0.0138751	0.233478	E3 ubiquitin-protein ligase RNF139
Cadr_000031013	0.73392	0.01388	0.233478	Ankyrin repeat domain-containing protein 26
Cadr_000004182	-5.86114	0.0138678	0.233478	Ankyrin repeat domain-containing protein 55
Cadr_000003860	-1.6468	0.0139243	0.233947	Tubulin polymerization-promoting protein
Cadr_000022924	1.9853	0.013982	0.234324	Lymphocyte antigen 6L
Cadr_000013388	1.75225	0.0139981	0.234324	Complement C1q subcomponent subunit A
Cadr_000030464	0.781191	0.0140462	0.234324	Pleckstrin homology-like domain family A member 2
Cadr_000016094	0.757178	0.0140551	0.234324	Transmembrane protein 268
Cadr_000013953	0.755457	0.0139897	0.234324	CUB domain-containing protein 2
Cadr_000006107	0.568633	0.0140614	0.234324	Protein max
Cadr_000000328	-2.2398	0.0140595	0.234324	Myeloid leukemia factor 1
Cadr_000013484	-0.939323	0.0140818	0.234391	Mitogen-activated protein kinase kinase kinase 6
Cadr_000016964	0.799739	0.0141307	0.234932	Interleukin-1 receptor-associated kinase 4
Cadr_000015875	0.868602	0.01423	0.236307	E3 ubiquitin-protein ligase RNF38
Cadr_000017500	3.16622	0.0143028	0.236975	Cold shock domain-containing protein C2
Cadr_000012002	-0.428418	0.0143034	0.236975	RuvB-like 2
Cadr_000013659	-0.863151	0.0144041	0.238368	Chromatin modification-related protein MEAF6
Cadr_000028298	-0.5716	0.0145345	0.240239
Cadr_000014737	-2.20942	0.0145508	0.240239	Ankyrin repeat and BTB/POZ domain-containing protein 2
Cadr_000022419	0.951291	0.0145839	0.240508	Synaptonemal complex protein 2-like
Cadr_000014642	1.30632	0.0146686	0.240795	Myosin-binding protein C, cardiac-type
Cadr_000003371	1.04736	0.0146568	0.240795	Potassium voltage-gated channel subfamily D member 1
Cadr_000019861	0.425504	0.0146412	0.240795	Bifunctional arginine demethylase and lysyl-hydroxylase JMJD6
Cadr_000017213	-0.80516	0.0146263	0.240795	Protein BTG1
Cadr_000011598	1.33377	0.0147239	0.241178	Zinc finger protein 529
Cadr_000013403	0.793359	0.0147802	0.241178	Arf-GAP with SH3 domain, ANK repeat and PH domain-containing protein 3
Cadr_000022307	0.744853	0.0147417	0.241178	E3 ubiquitin-protein ligase TRIM38
Cadr_000016848	0.52206	0.01481	0.241178	Cysteine/serine-rich nuclear protein 2
Cadr_000014644	0.366986	0.0147585	0.241178	DNA damage-binding protein 2
Cadr_000028036	-0.406898	0.0147597	0.241178
Cadr_000011029	-1.23736	0.014802	0.241178	Cysteine-rich secretory protein LCCL domain-containing 2
Cadr_000019406	0.84516	0.0148641	0.241782
Cadr_000020416	-0.572935	0.0149017	0.242119	Twinfilin-2
Cadr_000019119	1.75082	0.0151444	0.242209	Keratin, type I cytoskeletal 39
Cadr_000024783	1.18755	0.0150862	0.242209	Protein S100-A9
Cadr_000002894	1.06751	0.0150289	0.242209	Solute carrier family 25 member 53
Cadr_000010865	0.890107	0.0151383	0.242209	Glutathione S-transferase Mu 1
Cadr_000018071	0.699175	0.0150338	0.242209	Sodium/calcium exchanger 1
Cadr_000003167	0.531103	0.0151129	0.242209	UDP-N-acetylglucosamine--peptide N-acetylglucosaminyltransferase 110 kDa subunit
Cadr_000020341	0.506237	0.0149974	0.242209	Aminomethyltransferase, mitochondrial
Cadr_000019334	-0.439369	0.0151167	0.242209	U3 small nucleolar RNA-associated protein 6 homolog
Cadr_000014336	-0.569662	0.0151435	0.242209	Neuroblast differentiation-associated protein AHNAK
Cadr_000022331	-0.634049	0.0150016	0.242209	Succinate-semialdehyde dehydrogenase, mitochondrial
Cadr_000017208	-0.794538	0.0150961	0.242209	Early endosome antigen 1
Cadr_000023336	-1.27494	0.0151304	0.242209	Kinetochore-associated protein NSL1 homolog
Cadr_000001218	-1.43128	0.0150936	0.242209	Probable serine/threonine-protein kinase SIK1B
Cadr_000026533	-1.64721	0.0149514	0.242209	Rho GTPase-activating protein 7
Cadr_000010619	0.853664	0.0151833	0.24256	Ribosomal protein S6 kinase alpha-2
Cadr_000024237	0.443017	0.015251	0.243369	Protein SMG7
Cadr_000010851	0.810596	0.0152964	0.243821	Serine--tRNA ligase, cytoplasmic
Cadr_000011399	0.785057	0.0153156	0.243856	Nucleotide-binding oligomerization domain-containing protein 2
Cadr_000018410	0.673359	0.0153633	0.244343	ATP-dependent RNA helicase DQX1
Cadr_000011453	-0.489068	0.0154155	0.244901	Protein C19orf12 homolog
Cadr_000011848	4.02285	0.0154747	0.245024	Basal cell adhesion molecule
Cadr_000030179	0.979633	0.015454	0.245024
Cadr_000014850	0.834005	0.0154637	0.245024	Palmitoyltransferase ZDHHC13
Cadr_000029153	0.762533	0.0154978	0.24512	Lymphoid-restricted membrane protein
Cadr_000022958	1.67344	0.0155178	0.245139	Protein lifeguard 1
Cadr_000015506	1.06789	0.0155334	0.245139
Cadr_000009394	-1.14701	0.0155808	0.245525	Arginine vasopressin-induced protein 1
Cadr_000022625	-2.27783	0.0155921	0.245525	Sperm-associated antigen 1
Cadr_000024363	-0.58547	0.0156114	0.245557	Aspartate--tRNA ligase, mitochondrial
Cadr_000003316	1.15482	0.0156777	0.24633	IQ motif and SEC7 domain-containing protein 2
Cadr_000005473	0.886447	0.0157605	0.247359	JmjC domain-containing protein 7
Cadr_000016389	-0.56026	0.0157914	0.247572	General transcription factor 3C polypeptide 4
Cadr_000030230	0.507571	0.0158712	0.248551	REST corepressor 2
Cadr_000007786	1.12045	0.0159234	0.249095	Laminin subunit beta-1
Cadr_000011188	-2.04018	0.0159775	0.249668	hypothetical protein
Cadr_000028306	5.65139	0.0160882	0.249891	Sushi domain-containing protein 2
Cadr_000030196	0.779185	0.0160643	0.249891	Hippocampus abundant transcript-like protein 1
Cadr_000030204	0.678025	0.0161118	0.249891	Spermatogenesis-associated protein 31A6
Cadr_000015179	0.54492	0.0160251	0.249891	Post-GPI attachment to proteins factor 2
Cadr_000017710	-0.459874	0.0161141	0.249891	40S ribosomal protein S7
Cadr_000011709	-0.503164	0.0160671	0.249891	Dual specificity tyrosine-phosphorylation-regulated kinase 1B
Cadr_000012384	-0.862241	0.0160486	0.249891	Zinc finger protein 300
Cadr_000017604	1.46753	0.016186	0.250734	hypothetical protein
Cadr_000028347	2.3097	0.0162823	0.251681	Apoptosis-inducing factor 3
Cadr_000007072	-0.982999	0.0162796	0.251681	Nucleoporin NUP35
Cadr_000011869	1.24306	0.0163035	0.251736	Kinesin light chain 3
Cadr_000012067	1.07669	0.0163692	0.252478
Cadr_000000107	1.09328	0.0164919	0.253953	hypothetical protein
Cadr_000013147	-0.407754	0.0165004	0.253953	Polynucleotide 5'-hydroxyl-kinase NOL9
Cadr_000022132	0.43573	0.0166551	0.256058	Serine/threonine-protein phosphatase 1 regulatory subunit 10
Cadr_000018270	3.61539	0.0167292	0.25635	Prokineticin receptor 1
Cadr_000013390	1.41544	0.0167995	0.25635	Complement C1q subcomponent subunit B
Cadr_000008660	0.551196	0.0167936	0.25635	Fas-activated serine/threonine kinase
Cadr_000025847	0.54275	0.0166951	0.25635	Dual specificity protein kinase CLK4
Cadr_000025623	0.459533	0.0167533	0.25635	Pyroglutamyl-peptidase 1
Cadr_000020418	-0.537173	0.0167937	0.25635	WD repeat-containing protein 82
Cadr_000012602	-0.598366	0.0167666	0.25635	Mitochondrial ornithine transporter 1
Cadr_000004239	4.32054	0.0168638	0.25654	hypothetical protein
Cadr_000025760	0.813876	0.0168929	0.25654	CREB3 regulatory factor
Cadr_000007314	0.575236	0.0168754	0.25654	NGFI-A-binding protein 1
Cadr_000006244	-0.518637	0.0168637	0.25654	Transmembrane emp24 domain-containing protein 10
Cadr_000012886	-0.5936	0.0169017	0.25654
Cadr_000006151	0.50812	0.0169907	0.257618	Serine/arginine-rich splicing factor 5
Cadr_000014371	0.435504	0.017069	0.25853	Transmembrane protein 138
Cadr_000023603	0.93864	0.017104	0.258786	Tectonin beta-propeller repeat-containing protein 1
Cadr_000025794	-0.999993	0.0171422	0.259089	SUMO-interacting motif-containing protein 1
Cadr_000017877	0.377907	0.0171628	0.259128	Intersectin-2
Cadr_000031045	0.780363	0.0171825	0.259151	Coiled-coil domain-containing protein 144A
Cadr_000005767	0.570515	0.0172726	0.260235	Protein phosphatase 1 regulatory subunit 3E
Cadr_000003442	1.41314	0.0173336	0.260332	FUN14 domain-containing protein 1
Cadr_000017512	1.16512	0.0173314	0.260332	Protein shisa-8
Cadr_000010215	-0.861612	0.0172973	0.260332	Zinc finger-containing ubiquitin peptidase 1
Cadr_000017870	-0.911653	0.0173825	0.260793	UBX domain-containing protein 2A
Cadr_000020364	5.97507	0.0175888	0.261007	Sodium-coupled neutral amino acid transporter 3
Cadr_000013493	2.17137	0.0175319	0.261007	Interferon alpha-inducible protein 6
Cadr_000013389	1.71295	0.0175976	0.261007	Complement C1q subcomponent subunit C
Cadr_000020601	1.36505	0.0174822	0.261007	Contactin-6
Cadr_000010012	1.09934	0.0174662	0.261007	Peptidase M20 domain-containing protein 2
Cadr_000009112	0.857959	0.0175169	0.261007	Oncoprotein-induced transcript 3 protein
Cadr_000029381	0.790384	0.017479	0.261007	Tumor necrosis factor receptor superfamily member 1A
Cadr_000029730	0.616757	0.0175835	0.261007	Tyrosine-protein kinase SYK
Cadr_000001098	0.483716	0.0175891	0.261007	Interleukin-10 receptor subunit beta
Cadr_000003852	-0.562739	0.0175309	0.261007	Coiled-coil domain-containing protein 127
Cadr_000009102	-1.28729	0.0175975	0.261007	Inactive ubiquitin carboxyl-terminal hydrolase 54
Cadr_000024886	0.49639	0.0176728	0.261309	High affinity immunoglobulin gamma Fc receptor I
Cadr_000009380	-1.05364	0.0176591	0.261309	Proto-oncogene FRAT1
Cadr_000012711	-1.24067	0.0176583	0.261309	Regulator of cell cycle RGCC
Cadr_000006678	0.690202	0.0177005	0.261447	Ras-related protein Ral-B
Cadr_000020183	0.438925	0.0177721	0.262235	Vesicle-trafficking protein SEC22c
Cadr_000025186	3.5935	0.017862	0.263286	SH2 domain-containing adapter protein D
Cadr_000024847	0.980941	0.017892	0.263286	Bcl-2/adenovirus E1B 19 kDa-interacting protein 2-like protein
Cadr_000023655	0.722848	0.0178986	0.263286	Zinc finger CW-type PWWP domain protein 1
Cadr_000020736	-0.508978	0.0179256	0.263413	Mitochondrial intermembrane space import and assembly protein 40
Cadr_000005770	6.31087	0.0179755	0.263604	Embryonal Fyn-associated substrate
Cadr_000030205	0.592577	0.0179713	0.263604	hypothetical protein
Cadr_000023935	0.664605	0.018075	0.26452	Interleukin-4 receptor subunit alpha
Cadr_000020419	-0.889808	0.0180747	0.26452	Glycerate kinase
Cadr_000009486	-0.443192	0.0181154	0.264841	Sideroflexin-2
Cadr_000026233	-0.517668	0.0181395	0.264922	Tetraspanin-3
Cadr_000025675	0.682865	0.0181849	0.265311	Lysophosphatidic acid receptor 2
Cadr_000006619	-1.14209	0.0182032	0.265311	Heparan-sulfate 6-O-sulfotransferase 1
Cadr_000019789	3.24259	0.0182651	0.265942	Fatty acid desaturase 6
Cadr_000001079	-0.490333	0.0183096	0.266318	Superoxide dismutase [Cu-Zn]
Cadr_000022918	6.57769	0.0183556	0.266445	Lymphocyte antigen 6D
Cadr_000014314	0.501475	0.0183488	0.266445	WD repeat-containing protein 74
Cadr_000007347	0.4918	0.0184366	0.267183	Probable hydrolase PNKD
Cadr_000017074	-0.824601	0.0184438	0.267183	Cryptochrome-1
Cadr_000020052	0.919725	0.0184904	0.267587	5-azacytidine-induced protein 2
Cadr_000025744	0.693364	0.0185838	0.268124	F-box/WD repeat-containing protein 11
Cadr_000019804	0.389797	0.0185645	0.268124	Nuclear pore complex protein Nup85
Cadr_000005072	-1.20264	0.0185805	0.268124	Synaptosomal-associated protein 47
Cadr_000030744	-0.482889	0.018672	0.269125	Structure-specific endonuclease subunit SLX4
Cadr_000019266	3.3724	0.0187204	0.269273	Collagen alpha-1 chain
Cadr_000005748	0.427681	0.0187576	0.269273	Probable RNA-binding protein 23
Cadr_000013219	-0.528278	0.0187534	0.269273	UbiA prenyltransferase domain-containing protein 1
Cadr_000020343	-0.888868	0.0187559	0.269273	Dystroglycan
Cadr_000024723	1.67439	0.0188834	0.270807
Cadr_000017815	-0.710154	0.0189446	0.271412	Structural maintenance of chromosomes protein 6
Cadr_000004503	2.95896	0.0189803	0.271652	Coiled-coil domain-containing protein 9
Cadr_000015212	1.48856	0.019014	0.271862	P2Y purinoceptor 6
Cadr_000019083	4.14113	0.019068	0.272362	Keratin, type I cytoskeletal 15
Cadr_000018405	0.521722	0.0191252	0.272906	Tetratricopeptide repeat protein 31
Cadr_000026654	0.427077	0.0192514	0.274433	Zinc finger protein 705A
Cadr_000011137	3.56145	0.0193794	0.275708	Fatty acid 2-hydroxylase
Cadr_000016424	-0.858545	0.0193686	0.275708	72 kDa inositol polyphosphate 5-phosphatase
Cadr_000002434	-0.467858	0.0194891	0.276718	FUN14 domain-containing protein 2
Cadr_000028738	-0.921441	0.0194788	0.276718	Protein C-ets-1
Cadr_000024850	0.796196	0.0195278	0.276992
Cadr_000022287	0.626936	0.0195504	0.277038	Histone H2B type 1
Cadr_000027088	1.0576	0.0196194	0.277741	Interleukin-15 receptor subunit alpha
Cadr_000007795	0.553319	0.0196708	0.278193	Conserved oligomeric Golgi complex subunit 5
Cadr_000014862	0.582962	0.0196957	0.27827	Hermansky-Pudlak syndrome 5 protein
Cadr_000012064	1.81928	0.0197323	0.278511
Cadr_000019592	0.469538	0.0197866	0.279003	NF-kappa-B inhibitor-interacting Ras-like protein 2
Cadr_000013214	1.03343	0.0198386	0.279461	Mannan-binding lectin serine protease 2
Cadr_000003282	2.28671	0.0198797	0.279763
Cadr_000001154	1.38736	0.0200037	0.280956	Transcriptional regulator ERG
Cadr_000014922	-0.887512	0.0199891	0.280956	[F-actin]-monooxygenase MICAL2
Cadr_000001052	6.32147	0.0200852	0.281078	hypothetical protein
Cadr_000007341	1.21223	0.020085	0.281078	RUN and FYVE domain-containing protein 4
Cadr_000030229	0.378388	0.0200565	0.281078	Serine/threonine-protein kinase MARK2
Cadr_000005153	-0.559629	0.0200911	0.281078	Activating signal cointegrator 1
Cadr_000006393	1.6097	0.0201612	0.281784	hypothetical protein
Cadr_000025133	-0.571137	0.0202346	0.282533	Zinc finger protein 57
Cadr_000013374	3.00686	0.0203214	0.283469	Rap1 GTPase-activating protein 1
Cadr_000024543	0.525949	0.0203604	0.283736	Upstream stimulatory factor 1
Cadr_000025429	-2.31422	0.0204156	0.284228	Zinc finger protein 564
Cadr_000021994	0.508349	0.0205414	0.285424	Bcl-2 homologous antagonist/killer
Cadr_000001367	-1.11695	0.0205224	0.285424	Lecithin retinol acyltransferase
Cadr_000019583	0.475003	0.0205927	0.285859	Signal transducer and activator of transcription 5A
Cadr_000000670	1.9809	0.0206352	0.285894
Cadr_000025963	-0.431713	0.0206224	0.285894	TM2 domain-containing protein 3
Cadr_000026855	0.890755	0.0206678	0.286069	Putative ankyrin repeat domain-containing protein 20A12 pseudogene
Cadr_000010203	-0.668944	0.0207495	0.286921	Testis-specific Y-encoded-like protein 1
Cadr_000008322	-0.511727	0.0208069	0.287436	RNA-binding protein 28
Cadr_000017145	1.50625	0.0208456	0.287693	Vesicular glutamate transporter 3
Cadr_000005569	0.401937	0.0209024	0.287921	Cell death regulator Aven
Cadr_000017201	-1.10979	0.0208872	0.287921	Diphosphoinositol polyphosphate phosphohydrolase NUDT4B
Cadr_000015270	5.57743	0.021148	0.287975	Protein Wnt-11
Cadr_000016791	5.22563	0.0210739	0.287975	Keratin, type II cytoskeletal 2 epidermal
Cadr_000028517	1.08541	0.0210296	0.287975	Tetratricopeptide repeat protein 39C
Cadr_000016032	0.967281	0.0211356	0.287975	Prostaglandin reductase 1
Cadr_000013173	0.863187	0.0209842	0.287975	Arginine-glutamic acid dipeptide repeats protein
Cadr_000013165	0.736354	0.0210514	0.287975	Period circadian protein homolog 3
Cadr_000024274	0.552606	0.0210557	0.287975	Major histocompatibility complex class I-related gene protein
Cadr_000014370	0.350388	0.0211115	0.287975	Cleavage and polyadenylation specificity factor subunit 7
Cadr_000026510	-0.429612	0.0209845	0.287975	Store-operated calcium entry-associated regulatory factor
Cadr_000006835	-0.547248	0.021106	0.287975	Elongation factor 1-alpha, somatic form
Cadr_000003009	-0.726436	0.0209552	0.287975	tRNA -methyltransferase homolog
Cadr_000029238	-1.11627	0.0210615	0.287975	Epithelial membrane protein 1
Cadr_000016501	2.0361	0.0213391	0.289157	Apical endosomal glycoprotein
Cadr_000030004	1.66284	0.0213536	0.289157	SH2 domain-containing protein 6
Cadr_000029301	1.22214	0.0213384	0.289157	C-type lectin domain family 2 member D
Cadr_000005325	-0.71849	0.0213561	0.289157	Protein FAM214A
Cadr_000010115	-0.783279	0.0213499	0.289157	Uncharacterized protein C6orf203
Cadr_000011618	-1.49161	0.0213484	0.289157	Zinc finger protein 566
Cadr_000021393	6.23469	0.0214206	0.289472	Disintegrin and metalloproteinase domain-containing protein 33
Cadr_000007537	-0.411685	0.0214375	0.289472	GRB10-interacting GYF protein 2
Cadr_000009696	-1.50704	0.0214401	0.289472	Protein FAM53B
Cadr_000028992	5.81887	0.0215315	0.290341	Alpha-crystallin B chain
Cadr_000006280	0.599326	0.0215584	0.290341	Serine palmitoyltransferase 2
Cadr_000011397	0.526448	0.0215654	0.290341	Ubiquitin carboxyl-terminal hydrolase CYLD
Cadr_000005876	0.863483	0.0216035	0.290434	Proteasome subunit alpha type-6
Cadr_000004322	0.74827	0.021613	0.290434	High affinity cAMP-specific and IBMX-insensitive 3',5'-cyclic phosphodiesterase 8B
Cadr_000015197	0.477761	0.0216585	0.290631	Phosphatidylinositol 3,4,5-trisphosphate 5-phosphatase 2
Cadr_000014086	-0.447917	0.0216682	0.290631	Plasminogen activator inhibitor 1 RNA-binding protein
Cadr_000012645	0.940362	0.0217326	0.291221	Fibronectin type-III domain-containing protein 3A
Cadr_000015758	-1.14994	0.0217703	0.291453	Alpha/beta hydrolase domain-containing protein 17B
Cadr_000002863	0.750214	0.0217959	0.291522	Putative bifunctional UDP-N-acetylglucosamine transferase and deubiquitinase ALG13
Cadr_000009287	0.74874	0.0219051	0.291619	Tumor necrosis factor receptor superfamily member 6
Cadr_000007302	0.560373	0.0218848	0.291619	SOSS complex subunit B2
Cadr_000005766	0.548461	0.0218686	0.291619	Bcl-2-like protein 2
Cadr_000017094	0.417999	0.0218831	0.291619	Thioredoxin reductase 1, cytoplasmic
Cadr_000000128	-0.510788	0.0218251	0.291619	Signal recognition particle receptor subunit beta
Cadr_000022350	-0.594514	0.021943	0.291852	Transcription factor E2F3
Cadr_000007647	5.68378	0.021972	0.291966	Uncharacterized protein C2orf54
Cadr_000008726	-0.421851	0.0220252	0.29213	Ubiquitin-protein ligase E3C
Cadr_000024615	-0.91542	0.0220151	0.29213	T-cell surface glycoprotein CD1a
Cadr_000019296	-0.470174	0.022054	0.292241	DNA repair protein RAD51 homolog 4
Cadr_000028229	5.97809	0.0221779	0.292548	SEC14-like protein 4
Cadr_000030241	0.487185	0.0221622	0.292548	tRNA 2'-phosphotransferase 1
Cadr_000024384	-0.4898	0.0221015	0.292548	Methyltransferase-like protein 13
Cadr_000018382	-0.60174	0.0221795	0.292548	Bifunctional methylenetetrahydrofolate dehydrogenase/cyclohydrolase, mitochondrial
Cadr_000007933	-0.776084	0.022167	0.292548
Cadr_000008281	2.61644	0.0223171	0.29273	IQ and ubiquitin-like domain-containing protein
Cadr_000025591	1.33385	0.022278	0.29273	Coiled-coil domain-containing protein 194
Cadr_000021317	0.757717	0.0223775	0.29273	RanBP-type and C3HC4-type zinc finger-containing protein 1
Cadr_000024205	0.732525	0.0222678	0.29273	Coiled-coil domain-containing protein 144A
Cadr_000022582	0.638529	0.0223628	0.29273	Pleckstrin homology domain-containing family F member 2
Cadr_000020821	0.625505	0.0222566	0.29273	DnaJ homolog subfamily C member 5
Cadr_000009469	-0.446047	0.0223731	0.29273	Nucleolar and coiled-body phosphoprotein 1
Cadr_000009414	-0.458211	0.0222223	0.29273	Aspartate aminotransferase, cytoplasmic
Cadr_000015537	-0.817948	0.0223029	0.29273	Caspase activity and apoptosis inhibitor 1
Cadr_000024787	3.11554	0.0224512	0.293426
Cadr_000013368	0.937417	0.0224797	0.29353	Heterochromatin protein 1-binding protein 3
Cadr_000001212	-0.399449	0.0225013	0.293543	Homeobox protein PKNOX1
Cadr_000017539	-0.588116	0.0225653	0.293943	Malonyl-CoA-acyl carrier protein transacylase, mitochondrial
Cadr_000027702	-1.8289	0.022573	0.293943	Endothelial lipase
Cadr_000007092	5.87593	0.0226235	0.293976	Collagen alpha-1 chain
Cadr_000006444	1.50765	0.0226373	0.293976	hypothetical protein
Cadr_000021204	-0.490936	0.0226227	0.293976	RNA-binding protein 12
Cadr_000004724	0.397202	0.0228772	0.296822	Stimulator of interferon genes protein
Cadr_000024119	0.848914	0.0229261	0.296918	4-aminobutyrate aminotransferase, mitochondrial
Cadr_000024858	0.653584	0.0229133	0.296918	ADAMTS-like protein 4
Cadr_000029938	-1.91589	0.0230295	0.297987	5'-nucleotidase domain-containing protein 4
Cadr_000003808	8.05706	0.0231356	0.298369	Arylsulfatase F
Cadr_000010142	1.80942	0.0231647	0.298369	Coiled-coil domain-containing protein 162
Cadr_000007921	0.847478	0.0231611	0.298369	Metalloreductase STEAP4
Cadr_000012095	0.756045	0.0232222	0.298369	Kallikrein-14
Cadr_000008957	-0.502673	0.0231584	0.298369	DNA excision repair protein ERCC-6
Cadr_000000798	-0.582483	0.023226	0.298369	Queuine tRNA-ribosyltransferase accessory subunit 2
Cadr_000028620	-0.712409	0.0231128	0.298369	Twisted gastrulation protein homolog 1
Cadr_000017358	-1.10573	0.0232025	0.298369	Heme oxygenase 1
Cadr_000003404	0.777851	0.0232497	0.298406	Metalloproteinase inhibitor 1
Cadr_000003382	1.84913	0.0234312	0.299164	Glyoxalase domain-containing protein 5
Cadr_000003542	1.17713	0.0233315	0.299164	Uncharacterized protein CXorf21
Cadr_000029653	1.02063	0.0233914	0.299164	Homeobox protein Nkx-3.1
Cadr_000012052	0.576468	0.0234343	0.299164	Bifunctional polynucleotide phosphatase/kinase
Cadr_000017483	-0.433492	0.0234142	0.299164	Hsc70-interacting protein
Cadr_000005883	-1.42832	0.0233799	0.299164	Breast cancer metastasis-suppressor 1-like protein
Cadr_000028977	1.37147	0.0235921	0.30091	Beta,beta-carotene 9',10'-oxygenase
Cadr_000024533	0.453211	0.0236341	0.300983	Protoporphyrinogen oxidase
Cadr_000006377	-0.954506	0.0236399	0.300983	Modulator of apoptosis 1
Cadr_000011682	6.01757	0.0237298	0.301853	F-box only protein 50
Cadr_000024796	3.70986	0.0237716	0.301853	hypothetical protein
Cadr_000018078	-0.558752	0.0237608	0.301853	Cytochrome c oxidase subunit 7A-related protein, mitochondrial
Cadr_000021299	0.632864	0.0238097	0.302068	Bcl-2-like protein 1
Cadr_000009530	0.44869	0.0238763	0.302645	Xaa-Pro aminopeptidase 1
Cadr_000024635	1.12561	0.0239095	0.302797	Fc receptor-like protein 1
Cadr_000026884	0.614922	0.023956	0.303118	Amyloid beta A4 precursor protein-binding family B member 1-interacting protein
Cadr_000027696	-1.48301	0.0240158	0.303606	Unconventional myosin-Vb
Cadr_000014217	0.53575	0.0240601	0.303897	Transcription initiation factor IIB
Cadr_000000816	-1.03529	0.0240936	0.304052	GTP-binding protein 8
Cadr_000011593	1.32365	0.0241868	0.304958	hypothetical protein
Cadr_000010875	-0.411328	0.0242267	0.305193	Striatin-interacting protein 1
Cadr_000025179	0.456659	0.0242795	0.305588	Dual specificity mitogen-activated protein kinase kinase 2
Cadr_000009507	0.676742	0.0243365	0.306036	CST complex subunit STN1
Cadr_000003174	0.589398	0.0243582	0.30604	Zinc finger MYM-type protein 3
Cadr_000000636	6.34411	0.0244853	0.307367	Apolipoprotein D
Cadr_000014950	-0.738365	0.024611	0.308674	Wee1-like protein kinase
Cadr_000009913	-0.479993	0.0246736	0.309188	PHD finger protein 3
Cadr_000023625	-0.504404	0.0247021	0.309273	Zinc finger and SCAN domain-containing protein 25
Cadr_000021008	0.466821	0.0247571	0.309551	Double-stranded RNA-binding protein Staufen homolog 1
Cadr_000009885	-0.525253	0.0247892	0.309551	Stromal membrane-associated protein 1
Cadr_000024244	-0.796537	0.0247792	0.309551	Laminin subunit gamma-2
Cadr_000000620	0.869405	0.0248944	0.310517	Probable cation-transporting ATPase 13A3
Cadr_000021225	0.563259	0.0249317	0.310517	ER degradation-enhancing alpha-mannosidase-like protein 2
Cadr_000030849	-0.543579	0.0249183	0.310517	Jupiter microtubule associated homolog 2
Cadr_000028727	3.01509	0.0250565	0.310987	Homeobox protein BarH-like 2
Cadr_000007899	1.7687	0.0250411	0.310987	Semaphorin-3D
Cadr_000026852	1.41073	0.0250429	0.310987	Ankyrin repeat domain-containing protein 26
Cadr_000026186	0.785505	0.0250414	0.310987	Bcl-2-related protein A1
Cadr_000007390	2.2568	0.0251566	0.311242	Striated muscle preferentially expressed protein kinase
Cadr_000001616	0.754765	0.0251423	0.311242	Alpha-protein kinase 1
Cadr_000031059	0.652939	0.0251641	0.311242	Coiled-coil domain-containing protein 144B
Cadr_000007870	-1.37398	0.0251063	0.311242	Guanine nucleotide-binding protein G subunit alpha-1
Cadr_000031044	0.885872	0.0251921	0.31132	Ankyrin repeat domain-containing protein 7
Cadr_000006599	-0.483208	0.0252742	0.312064	Coiled-coil domain-containing protein 115
Cadr_000007739	-0.567657	0.0253513	0.312746	UPF0415 protein C7orf25 homolog
Cadr_000009093	0.908114	0.0253922	0.31298	Urokinase-type plasminogen activator
Cadr_000016949	3.50809	0.0254438	0.313077	Sodium-coupled neutral amino acid transporter 4
Cadr_000016311	0.547085	0.0254293	0.313077	Kynurenine--oxoglutarate transaminase 1
Cadr_000005907	0.469385	0.025489	0.313363
Cadr_000019447	0.817539	0.0255946	0.314392	Rab-interacting lysosomal protein
Cadr_000025069	0.846192	0.0256405	0.314415	Protein strawberry notch homolog 2
Cadr_000012400	-0.582168	0.0256253	0.314415	Zinc finger protein 324A
Cadr_000010665	0.420223	0.0257361	0.315317	Endoplasmic reticulum membrane-associated RNA degradation protein
Cadr_000020153	2.70249	0.0258356	0.315454	Myelin-associated oligodendrocyte basic protein
Cadr_000013363	0.936434	0.0258113	0.315454	Cytidine deaminase
Cadr_000022059	0.429798	0.0258281	0.315454	1-acyl-sn-glycerol-3-phosphate acyltransferase alpha
Cadr_000023006	-0.517785	0.0257994	0.315454	Guanine nucleotide exchange factor MSS4
Cadr_000015925	-0.551591	0.0258925	0.31588	Polypeptide N-acetylgalactosaminyltransferase 12
Cadr_000009321	0.655776	0.0259951	0.316052	Hematopoietically-expressed homeobox protein HHEX
Cadr_000019255	-0.51094	0.0259423	0.316052
Cadr_000010111	-0.756529	0.025977	0.316052	Reticulon-4-interacting protein 1, mitochondrial
Cadr_000011953	-1.51419	0.0259614	0.316052	hypothetical protein
Cadr_000002309	-0.534368	0.0260757	0.316494	MORF4 family-associated protein 1
Cadr_000010174	-0.580574	0.0260685	0.316494	DNA polymerase zeta catalytic subunit
Cadr_000018764	2.08702	0.0261863	0.31719	Membrane-associated phosphatidylinositol transfer protein 3
Cadr_000001144	-0.358974	0.0261991	0.31719	Down syndrome critical region protein 3
Cadr_000008439	-1.60264	0.0261996	0.31719	Zinc finger CCCH-type antiviral protein 1-like
Cadr_000022627	-0.458	0.0262635	0.317602	E3 ubiquitin-protein ligase RNF19A
Cadr_000025993	-1.12756	0.026278	0.317602	Tetratricopeptide repeat protein 23
Cadr_000026397	0.708094	0.0263087	0.317705	Inhibitor of nuclear factor kappa-B kinase subunit beta
Cadr_000011779	0.516973	0.0264073	0.318233	DNA-binding death effector domain-containing protein 2
Cadr_000008670	-0.420228	0.0263794	0.318233	Histone H2B 7
Cadr_000000441	-0.828023	0.0264193	0.318233
Cadr_000025798	0.544356	0.0264928	0.318314	ADP-ribosylation factor-like protein 10
Cadr_000026466	-0.429111	0.0264735	0.318314	Transcription factor IIIB 50 kDa subunit
Cadr_000015230	-0.652563	0.0264536	0.318314	Protein phosphatase methylesterase 1
Cadr_000018067	0.786138	0.0265976	0.319037	Sodium/calcium exchanger 1
Cadr_000030275	-0.749193	0.0265915	0.319037	N-acetylated-alpha-linked acidic dipeptidase-like protein
Cadr_000005746	0.793591	0.02662	0.319038	Low-density lipoprotein receptor-related protein 10
Cadr_000016592	-0.488214	0.0267302	0.320091	Elongation factor Ts, mitochondrial
Cadr_000024754	0.703509	0.0269455	0.322399	Nuclear pore membrane glycoprotein 210-like
Cadr_000017971	0.807927	0.0270107	0.322909	TOG array regulator of axonemal microtubules protein 2
Cadr_000015975	0.745753	0.0270972	0.323673	ATP-binding cassette sub-family A member 1
Cadr_000009795	1.51337	0.0272337	0.325032	Cilia- and flagella-associated protein 46
Cadr_000029603	0.55773	0.0272959	0.325403	Nuclear GTPase SLIP-GC
Cadr_000026311	0.35342	0.0273559	0.325403	Bardet-Biedl syndrome 4 protein
Cadr_000028029	-0.467464	0.0273175	0.325403	Protein CUSTOS
Cadr_000025004	-1.45114	0.0273393	0.325403	Tubulin beta-3 chain
Cadr_000025817	-1.32651	0.0273865	0.325496	Vacuolar protein-sorting-associated protein 36
Cadr_000016950	0.527481	0.0274774	0.326306	Sodium-coupled neutral amino acid transporter 2
Cadr_000019584	0.521809	0.0275209	0.326551	Signal transducer and activator of transcription 5B
Cadr_000021246	-0.38349	0.0276528	0.327663	Peroxisomal membrane protein 4
Cadr_000010919	-0.50472	0.0276605	0.327663	Probable ATP-dependent RNA helicase DDX20
Cadr_000025237	-0.74832	0.0277122	0.328005	DNA-binding protein RFX2
Cadr_000013626	0.96233	0.0278157	0.32839	Proteasome subunit beta type-2
Cadr_000005752	0.78969	0.0278471	0.32839	Uncharacterized protein C14orf93
Cadr_000021205	0.431912	0.0277727	0.32839
Cadr_000017757	-0.732535	0.0278596	0.32839	Krueppel-like factor 11
Cadr_000022898	-1.32968	0.0278291	0.32839	hypothetical protein
Cadr_000015025	1.41945	0.0280936	0.328978	Dynein heavy chain domain-containing protein 1
Cadr_000011744	1.41736	0.027959	0.328978	Tyrosine-protein kinase receptor UFO
Cadr_000015974	0.809209	0.0280467	0.328978	Protein NipSnap homolog 3A
Cadr_000029382	0.667499	0.0280898	0.328978	Pleckstrin homology domain-containing family G member 6
Cadr_000001399	0.515004	0.0280049	0.328978	hypothetical protein
Cadr_000021183	-0.492539	0.0279341	0.328978	Protein NDRG3
Cadr_000028660	-0.560162	0.028052	0.328978	Nucleoporin SEH1
Cadr_000000635	-0.630558	0.0280827	0.328978	Protein phosphatase inhibitor 2
Cadr_000009305	2.35552	0.0282133	0.330078	ADP-ribose pyrophosphatase, mitochondrial
Cadr_000016097	-0.875491	0.0282337	0.330078	Tumor necrosis factor ligand superfamily member 8
Cadr_000022062	0.790361	0.0283052	0.330643	FK506-binding protein-like
Cadr_000002222	-0.335906	0.028406	0.331308	Dihydropteridine reductase
Cadr_000003937	-0.647032	0.0284084	0.331308	Protein N-lysine methyltransferase FAM173B
Cadr_000000898	0.447195	0.0284705	0.331762	Protein TFG
Cadr_000017951	-2.85407	0.0284993	0.331826	Fibronectin type III domain-containing protein 4
Cadr_000017375	1.32633	0.0286137	0.332617	Apolipoprotein L3
Cadr_000023665	0.750522	0.0286122	0.332617	F-box only protein 24
Cadr_000013022	2.41842	0.0286684	0.332711	PGC-1 and ERR-induced regulator in muscle protein 1
Cadr_000020123	0.546075	0.028663	0.332711	Deleted in lung and esophageal cancer protein 1
Cadr_000023149	-0.654503	0.0287075	0.332895	G patch domain-containing protein 2
Cadr_000024230	0.963536	0.0288261	0.333999	Ral guanine nucleotide dissociation stimulator-like 1
Cadr_000018140	0.928282	0.0288679	0.334213	Forkhead box protein N2
Cadr_000021166	-0.595429	0.0290696	0.336041	Regulation of nuclear pre-mRNA domain-containing protein 1B
Cadr_000010473	-0.652194	0.0290728	0.336041	Nucleoporin Nup43
Cadr_000030541	0.718846	0.0291087	0.336184	Deformed epidermal autoregulatory factor 1 homolog
Cadr_000012027	0.526502	0.0292913	0.338021	Fms-related tyrosine kinase 3 ligand
Cadr_000023435	-0.91127	0.0293781	0.338749	Cyclin-dependent kinase 18
Cadr_000005742	1.24622	0.0295859	0.340125	Matrix metalloproteinase-14
Cadr_000023896	0.873591	0.0295887	0.340125	T-box transcription factor TBX6
Cadr_000009200	0.549765	0.0295445	0.340125	Probable JmjC domain-containing histone demethylation protein 2C
Cadr_000008833	-0.360929	0.0296094	0.340125	Dihydroxyacetone phosphate acyltransferase
Cadr_000021518	-0.473808	0.0296164	0.340125	Sorting nexin-5
Cadr_000008765	-1.09326	0.0298181	0.342166	Methionine synthase
Cadr_000027597	4.67487	0.0299074	0.342294
Cadr_000000448	0.70916	0.0298844	0.342294	Mitofusin-1
Cadr_000018994	-0.755389	0.0299069	0.342294	Cytochrome c oxidase assembly protein COX11, mitochondrial
Cadr_000006618	-1.30984	0.029925	0.342294	Heparan-sulfate 6-O-sulfotransferase 1
Cadr_000024683	0.81448	0.0299601	0.342422	Semaphorin-4A
Cadr_000019854	2.1222	0.0300215	0.342576	Serotonin N-acetyltransferase
Cadr_000000865	0.510983	0.0300157	0.342576	Leukocyte surface antigen CD47
Cadr_000011507	3.46096	0.0300959	0.343151	Major allergen I polypeptide chain 2
Cadr_000011670	0.380007	0.0301468	0.343458	NAD-dependent protein deacetylase sirtuin-2
Cadr_000009329	1.52172	0.0304075	0.343688	Retinol-binding protein 4
Cadr_000006812	1.05866	0.0303475	0.343688	RNA-binding protein 43
Cadr_000020907	0.956165	0.0302748	0.343688	hypothetical protein
Cadr_000019047	0.46102	0.0302283	0.343688	Luc7-like protein 3
Cadr_000019488	0.436923	0.0303611	0.343688	Rho GTPase-activating protein 27
Cadr_000005194	-0.452668	0.030362	0.343688	Dual specificity mitogen-activated protein kinase kinase 1
Cadr_000029853	-0.566916	0.0303335	0.343688	hypothetical protein
Cadr_000018883	-0.705336	0.0302277	0.343688	Acetyl-CoA carboxylase 1
Cadr_000009301	-1.24029	0.0303931	0.343688	5-hydroxytryptamine receptor 7
Cadr_000005848	-1.2976	0.030361	0.343688	D-aminoacyl-tRNA deacylase 2
Cadr_000020302	0.853126	0.030479	0.344225	F-box/WD repeat-containing protein 12
Cadr_000024677	3.75521	0.0305872	0.344418	Transmembrane protein 79
Cadr_000023659	0.517946	0.0305924	0.344418	Neuronal tyrosine-phosphorylated phosphoinositide-3-kinase adapter 1
Cadr_000025167	-0.45782	0.0305574	0.344418	39S ribosomal protein L54, mitochondrial
Cadr_000019998	-0.644391	0.0305641	0.344418	Ketosamine-3-kinase
Cadr_000018392	-0.413513	0.03064	0.344682	STAM-binding protein
Cadr_000021975	1.62756	0.0307888	0.345744	SAM pointed domain-containing Ets transcription factor
Cadr_000027359	1.56125	0.0308312	0.345744	Minichromosome maintenance domain-containing protein 2
Cadr_000024813	-0.56204	0.0307638	0.345744	Protein S100-A10
Cadr_000017632	-0.707318	0.0308244	0.345744	Bromodomain-containing protein 1
Cadr_000011817	0.685313	0.0308728	0.345817	Urokinase plasminogen activator surface receptor
Cadr_000024695	0.380799	0.0309102	0.345817	Rho guanine nucleotide exchange factor 2
Cadr_000006207	-0.679085	0.0308898	0.345817	Paraneoplastic antigen Ma1
Cadr_000009397	0.745877	0.0310039	0.346546	Golgin subfamily A member 7B
Cadr_000003373	0.424479	0.0310238	0.346546	OTU domain-containing protein 5
Cadr_000015670	2.62629	0.0310515	0.346584	Programmed cell death 1 ligand 2
Cadr_000010853	0.501323	0.0311385	0.346951
Cadr_000021422	-0.524837	0.0311572	0.346951	tRNA -methyltransferase non-catalytic subunit TRM6
Cadr_000027704	-0.782882	0.0311198	0.346951	UPF0729 protein C18orf32 homolog
Cadr_000016804	4.02183	0.031261	0.347026	Keratin, type II cytoskeletal 75
Cadr_000028970	2.14681	0.0312064	0.347026	Placenta-expressed transcript 1 protein
Cadr_000029766	-0.785678	0.0312521	0.347026	E3 ubiquitin-protein ligase SH3RF3
Cadr_000022908	-1.24439	0.0312303	0.347026	Activity-regulated cytoskeleton-associated protein
Cadr_000027593	1.78909	0.0313875	0.347208	Leukocyte elastase inhibitor B
Cadr_000000203	0.737591	0.031355	0.347208	5'-3' exoribonuclease 1
Cadr_000007242	0.532894	0.0314024	0.347208	Dual specificity protein kinase CLK1
Cadr_000028296	-0.644839	0.0313116	0.347208	Breakpoint cluster region protein
Cadr_000023560	-1.30644	0.031395	0.347208	Poly polymerase beta
Cadr_000010892	-1.76737	0.0314231	0.347208	Potassium voltage-gated channel subfamily A member 2
Cadr_000028490	3.28051	0.0314891	0.3474	Desmoglein-3
Cadr_000016905	-0.541657	0.031473	0.3474	Rho-related GTP-binding protein Rho6
Cadr_000028334	0.497755	0.0315309	0.347478	Ubiquitin-conjugating enzyme E2 L3
Cadr_000014692	0.449537	0.0315448	0.347478	1-aminocyclopropane-1-carboxylate synthase-like protein 1
Cadr_000015877	-5.59925	0.0316186	0.348024	hypothetical protein
Cadr_000026175	-0.617252	0.0316756	0.348382	LRP chaperone MESD
Cadr_000001921	-0.418772	0.0319045	0.350361
Cadr_000005923	-0.681407	0.0319018	0.350361	TOG array regulator of axonemal microtubules protein 1
Cadr_000024782	1.20431	0.0319533	0.350624	Protein S100-A12
Cadr_000029725	0.645543	0.0319808	0.350624	Tyrosine-protein kinase SYK
Cadr_000009497	-0.450583	0.032002	0.350624	Calcium homeostasis modulator protein 2
Cadr_000022453	-0.43511	0.0320581	0.350701	Translocon-associated protein subunit alpha
Cadr_000021996	-0.627158	0.0320427	0.350701	Zinc finger and BTB domain-containing protein 9
Cadr_000017126	3.06453	0.0322596	0.352282	LINE-1 retrotransposable element ORF2 protein
Cadr_000009286	2.13968	0.0322765	0.352282	Actin, aortic smooth muscle
Cadr_000028949	1.63247	0.0322517	0.352282	NXPE family member 4
Cadr_000013479	1.41271	0.0323593	0.352401	Terminal nucleotidyltransferase 5B
Cadr_000029209	1.07368	0.0323613	0.352401	Receptor-type tyrosine-protein phosphatase O
Cadr_000012639	-0.558209	0.0323184	0.352401	PHD finger protein 11
Cadr_000001090	-0.496595	0.0323975	0.352526	Cilia- and flagella-associated protein 298
Cadr_000017402	0.44764	0.0324318	0.352631	Cytohesin-4
Cadr_000009503	1.07457	0.0324614	0.352685	SH3 and PX domain-containing protein 2A
Cadr_000013029	0.590188	0.0325103	0.352948	RING finger protein 223
Cadr_000028657	0.568737	0.0325823	0.353461	hypothetical protein
Cadr_000027255	3.59486	0.0327441	0.354947	Fatty acid-binding protein, adipocyte
Cadr_000022138	0.314761	0.0327972	0.354984	Ribonuclease P protein subunit p21
Cadr_000004406	-1.19759	0.0327935	0.354984	Cotranscriptional regulator FAM172A
Cadr_000019462	0.817364	0.0328519	0.355195	hypothetical protein
Cadr_000024610	-0.583243	0.0328663	0.355195	T-cell surface glycoprotein CD1a
Cadr_000026834	-1.48848	0.0329753	0.356104	Alpha-2,8-sialyltransferase 8F
Cadr_000004966	-0.442876	0.0331041	0.357225	Probable tRNA guanylyltransferase
Cadr_000002181	-0.663324	0.0332283	0.358294	Recombining binding protein suppressor of hairless
Cadr_000025563	3.22004	0.0332747	0.358525	Calcium and integrin-binding family member 3
Cadr_000009549	-0.535875	0.033362	0.358654	Glycerol-3-phosphate acyltransferase 1, mitochondrial
Cadr_000014343	-0.605439	0.0333335	0.358654	Neuroblast differentiation-associated protein AHNAK
Cadr_000010546	-1.12423	0.033349	0.358654	Probable palmitoyltransferase ZDHHC14
Cadr_000016880	0.850299	0.0334114	0.358915	hypothetical protein
Cadr_000009955	0.783984	0.0334386	0.358938	Terminal nucleotidyltransferase 5A
Cadr_000020513	-0.566326	0.0335984	0.360382	Tubulin alpha-1 chain
Cadr_000027364	-0.607361	0.0336943	0.360599	Hydroxyacid-oxoacid transhydrogenase, mitochondrial
Cadr_000017292	-0.812753	0.0336856	0.360599	Pleckstrin homology-like domain family A member 1
Cadr_000028204	-1.0749	0.0336719	0.360599	Ras-like protein family member 10A
Cadr_000005744	0.996399	0.0338512	0.361574	Matrix metalloproteinase-14
Cadr_000000866	0.738104	0.0338472	0.361574	Leukocyte surface antigen CD47
Cadr_000023909	0.534571	0.0338612	0.361574	Interleukin-27 subunit alpha
Cadr_000017552	6.58307	0.0338973	0.361689	Patatin-like phospholipase domain-containing protein 5
Cadr_000028836	2.27329	0.0339431	0.361908	hypothetical protein
Cadr_000027096	0.613638	0.033973	0.361957	Ankyrin repeat and SOCS box protein 13
Cadr_000002372	-0.485222	0.0342708	0.364857	Max dimerization protein 4
Cadr_000013783	0.526177	0.0343232	0.364932	KICSTOR complex protein SZT2
Cadr_000005161	0.400771	0.0343289	0.364932	Pleckstrin homology domain-containing family O member 2
Cadr_000003318	0.92006	0.0344386	0.365516	hypothetical protein
Cadr_000026095	0.651664	0.0344605	0.365516	Zinc finger protein 710
Cadr_000030369	0.545013	0.034428	0.365516	Ankyrin repeat domain-containing protein 13D
Cadr_000022324	0.512738	0.0346261	0.366729	Rho family-interacting cell polarization regulator 2
Cadr_000013359	-0.855319	0.0346085	0.366729	Calcium/calmodulin-dependent protein kinase II inhibitor 1
Cadr_000022024	0.729232	0.0346763	0.366988	Proteasome subunit beta type-8
Cadr_000007203	0.75758	0.0348104	0.367986	Calcium-responsive transcription factor
Cadr_000024916	0.60571	0.034822	0.367986	Chromodomain-helicase-DNA-binding protein 1-like
Cadr_000026236	1.5507	0.0349274	0.368461	Inactive tyrosine-protein kinase PEAK1
Cadr_000019593	0.597812	0.0349958	0.368461	DnaJ homolog subfamily C member 7
Cadr_000020964	0.392313	0.0349766	0.368461	Zinc finger protein 217
Cadr_000018898	-0.357591	0.0349686	0.368461	60S ribosomal protein L4
Cadr_000022546	-0.758488	0.0349946	0.368461	Transmembrane protein 64
Cadr_000012412	1.65591	0.0350592	0.368776	Potassium-transporting ATPase alpha chain 2
Cadr_000022060	0.46928	0.0350773	0.368776	Lysosomal thioesterase PPT2
Cadr_000019327	0.378606	0.0352507	0.370326	E3 ubiquitin-protein ligase RNF135
Cadr_000019375	-0.470675	0.0352841	0.370405	Fructose-bisphosphate aldolase C
Cadr_000010321	1.98653	0.035325	0.370562	Connective tissue growth factor
Cadr_000024835	0.437454	0.0353662	0.370723	DNA-binding protein RFX5
Cadr_000013472	0.574867	0.0354192	0.370921	14-3-3 protein sigma
Cadr_000018471	-0.599087	0.035437	0.370921	RNA demethylase ALKBH5
Cadr_000027965	0.518468	0.0356594	0.372976	Transmembrane protein 120B
Cadr_000002151	0.634347	0.0356875	0.372997	Toll-like receptor 6
Cadr_000031239	2.25237	0.0357273	0.37314	NACHT, LRR and PYD domains-containing protein 12
Cadr_000025062	0.496718	0.0358444	0.37409
Cadr_000021252	-0.638581	0.0359205	0.374611	Protein CBFA2T2
Cadr_000018656	1.1625	0.0360152	0.375051	Transmembrane protein 88
Cadr_000021221	0.439986	0.0359969	0.375051	Matrix metalloproteinase-24
Cadr_000023701	0.9282	0.0360431	0.375069
Cadr_000019549	0.841691	0.0361142	0.375536	Transmembrane protein 106A
Cadr_000017475	-0.457078	0.0361473	0.375606	Myocardin-related transcription factor A
Cadr_000030272	2.08208	0.0362864	0.375687	Basic leucine zipper transcriptional factor ATF-like 2
Cadr_000005411	0.988268	0.0362688	0.375687	Dual oxidase 2
Cadr_000008828	0.805808	0.0362861	0.375687	Protein ARV1
Cadr_000000027	0.583748	0.0362569	0.375687	Calcium-transporting ATPase type 2C member 1
Cadr_000006232	-0.35917	0.0362332	0.375687	YLP motif-containing protein 1
Cadr_000024987	0.790718	0.0363572	0.375875	hypothetical protein
Cadr_000028940	-0.360994	0.0363382	0.375875	BUD13 homolog
Cadr_000013698	1.22818	0.0364272	0.376327	Peptidyl-prolyl cis-trans isomerase E
Cadr_000023401	1.22722	0.0365229	0.377043	C4b-binding protein beta chain
Cadr_000024853	0.805044	0.0366842	0.378435	Aryl hydrocarbon receptor nuclear translocator
Cadr_000031180	3.90353	0.0369775	0.378982	Liver carboxylesterase
Cadr_000015260	2.96934	0.0370257	0.378982
Cadr_000012009	2.17609	0.0369868	0.378982	Sarcoplasmic reticulum histidine-rich calcium-binding protein
Cadr_000013247	1.58744	0.0370354	0.378982	Short-chain dehydrogenase/reductase 3
Cadr_000020481	0.718031	0.037017	0.378982	2',5'-phosphodiesterase 12
Cadr_000004515	0.631557	0.0368525	0.378982	TIR domain-containing adapter molecule 2
Cadr_000014184	-0.39467	0.0370166	0.378982	Mucolipin-2
Cadr_000031390	-0.490424	0.0369753	0.378982	AFG3-like protein 2
Cadr_000013447	-0.523464	0.0370544	0.378982	Platelet-activating factor acetylhydrolase 2, cytoplasmic
Cadr_000012060	-0.576804	0.0370553	0.378982	Zinc finger protein 473
Cadr_000026521	-0.772247	0.0369602	0.378982	Malignant fibrous histiocytoma-amplified sequence 1
Cadr_000023224	-2.43355	0.0368516	0.378982	Protein enabled homolog
Cadr_000002733	0.472311	0.0371299	0.379044	Apoptosis-inducing factor 1, mitochondrial
Cadr_000007651	-0.374613	0.0371302	0.379044	Sushi, nidogen and EGF-like domain-containing protein 1
Cadr_000019630	-1.14768	0.0371409	0.379044	Protein TANC2
Cadr_000021289	0.764677	0.0371832	0.37914	Cerebral cavernous malformations 2 protein-like
Cadr_000008145	0.451282	0.0372033	0.37914	Nucleotide-binding oligomerization domain-containing protein 1
Cadr_000015180	0.449556	0.0373651	0.380517	Rho-related GTP-binding protein RhoG
Cadr_000019016	-0.961124	0.037474	0.381355
Cadr_000022450	1.25506	0.0375512	0.381809	Desmoplakin
Cadr_000007825	-1.1459	0.0375721	0.381809	hypothetical protein
Cadr_000005429	1.63001	0.0379156	0.384652	FERM domain-containing protein 5
Cadr_000026886	0.447766	0.0379309	0.384652	Abl interactor 1
Cadr_000016296	-0.446446	0.0379325	0.384652	Ubiquinone biosynthesis protein COQ4 homolog, mitochondrial
Cadr_000015307	0.631625	0.0380807	0.385881	hypothetical protein
Cadr_000029670	0.509358	0.0381313	0.38612	PDZ and LIM domain protein 2
Cadr_000015637	2.38725	0.0381684	0.386222	Multiple PDZ domain protein
Cadr_000009419	-0.441399	0.0382351	0.386492	Ectonucleoside triphosphate diphosphohydrolase 7
Cadr_000028649	-0.470089	0.0382491	0.386492	AFG3-like protein 2
Cadr_000014653	0.800974	0.0383132	0.386746	Prothrombin
Cadr_000011732	-0.779745	0.0383284	0.386746	Inositol-trisphosphate 3-kinase C
Cadr_000018398	-2.42955	0.0383975	0.38717	hypothetical protein
Cadr_000012944	1.02245	0.0385484	0.388418	Tumor necrosis factor ligand superfamily member 13B
Cadr_000024849	0.734052	0.0386344	0.388829	Ubiquitin carboxyl-terminal hydrolase MINDY-1
Cadr_000012669	-0.354136	0.038682	0.388829	Zinc finger CCCH domain-containing protein 13
Cadr_000027804	-0.610184	0.038653	0.388829	Zinc finger protein 84
Cadr_000016388	-0.651649	0.0386979	0.388829	Probable ATP-dependent RNA helicase DDX31
Cadr_000024643	1.17728	0.0387414	0.388992	Fc receptor-like protein 5
Cadr_000011473	-0.692435	0.0388511	0.38982	Nucleoside diphosphate-linked moiety X motif 19
Cadr_000004607	2.47915	0.0389044	0.390081	Long-chain-fatty-acid--CoA ligase 6
Cadr_000000170	-0.930408	0.038942	0.390184	Fas apoptotic inhibitory molecule 1
Cadr_000011506	2.82703	0.0394017	0.390413	Major allergen I polypeptide chain 1
Cadr_000021165	1.47273	0.0390178	0.390413	Protein-glutamine gamma-glutamyltransferase 2
Cadr_000010828	1.30846	0.0393343	0.390413	Small RNA 2'-O-methyltransferase
Cadr_000013095	1.30294	0.0391277	0.390413	PR domain zinc finger protein 16
Cadr_000000825	0.917904	0.0393983	0.390413	B- and T-lymphocyte attenuator
Cadr_000022031	0.691045	0.0393701	0.390413	Antigen peptide transporter 2
Cadr_000022123	0.498289	0.0392432	0.390413	Radiation-inducible immediate-early gene IEX-1
Cadr_000024548	0.470271	0.0392331	0.390413	T-lymphocyte surface antigen Ly-9
Cadr_000021999	0.425039	0.0391296	0.390413	PHD finger protein 1
Cadr_000008730	-0.323717	0.039082	0.390413	DnaJ homolog subfamily B member 6
Cadr_000013516	-0.408965	0.0392874	0.390413	Protein 4.1
Cadr_000005645	-0.490761	0.0393445	0.390413	Purine nucleoside phosphorylase
Cadr_000023581	-0.648825	0.0392817	0.390413	Zinc finger protein 316
Cadr_000006920	-1.1301	0.0392236	0.390413	60S ribosomal protein L9
Cadr_000026903	-1.14425	0.0392119	0.390413	60S ribosomal protein L36
Cadr_000029814	-1.16085	0.0391022	0.390413	Interleukin-1 receptor type 2
Cadr_000009475	0.912479	0.0394757	0.390875	PH and SEC7 domain-containing protein 1
Cadr_000015484	7.43412	0.0396568	0.391924
Cadr_000023767	0.491493	0.0396289	0.391924	General transcription factor II-I repeat domain-containing protein 2
Cadr_000024532	0.378575	0.0396906	0.391924	Beta-1,4-galactosyltransferase 3
Cadr_000009438	-0.286611	0.0396913	0.391924	Hypoxia-inducible factor 1-alpha inhibitor
Cadr_000028003	0.559702	0.0397543	0.392275
Cadr_000017447	-0.622812	0.0397988	0.392444	Dynein light chain 4, axonemal
Cadr_000018884	-0.506655	0.0398485	0.392663	Acetyl-CoA carboxylase 1
Cadr_000023516	0.751092	0.0400201	0.393877	Transcription factor MafK
Cadr_000021361	0.659783	0.0400268	0.393877	Tyrosine-protein phosphatase non-receptor type substrate 1
Cadr_000007623	-0.410301	0.0400563	0.393896	hypothetical protein
Cadr_000013149	0.689138	0.0401937	0.394976	Taste receptor type 1 member 1
Cadr_000017286	1.11565	0.040226	0.395021	Cysteine and glycine-rich protein 2
Cadr_000013202	0.765524	0.040254	0.395026	Kinesin-like protein KIF1B
Cadr_000018129	-0.661854	0.0403765	0.395956	Calmodulin-2 B
Cadr_000009179	1.03472	0.0404078	0.395991	Phenazine biosynthesis-like domain-containing protein
Cadr_000021639	0.93	0.0404744	0.396372	Ryanodine receptor 2
Cadr_000029593	-0.420112	0.0405372	0.396715	Exostosin-like 3
Cadr_000029946	3.6289	0.0410947	0.397333	Interleukin-1 family member 10
Cadr_000005079	2.50962	0.0411441	0.397333	Protein Wnt-3a
Cadr_000024566	1.77675	0.0410209	0.397333	G protein-activated inward rectifier potassium channel 3
Cadr_000010671	1.49934	0.0409414	0.397333	hypothetical protein
Cadr_000015196	1.44098	0.0411243	0.397333	Folate receptor beta
Cadr_000018143	1.2414	0.0411334	0.397333	60S ribosomal protein L29
Cadr_000019572	0.89701	0.0408555	0.397333	Pleckstrin homology domain-containing family H member 3
Cadr_000006029	0.479183	0.0409453	0.397333	AT-rich interactive domain-containing protein 4A
Cadr_000028885	0.467114	0.0410912	0.397333	Phospholipid transfer protein C2CD2L
Cadr_000030924	0.404209	0.0410377	0.397333	Putative RNA-binding protein Luc7-like 1
Cadr_000008775	0.386264	0.0409079	0.397333	Lysosomal-trafficking regulator
Cadr_000024848	0.381722	0.0411839	0.397333	Exopolyphosphatase PRUNE1
Cadr_000008707	0.366512	0.041053	0.397333	Probable RNA-binding protein 23
Cadr_000023841	0.338037	0.0411095	0.397333
Cadr_000011045	-0.334218	0.0407873	0.397333	Membrane-bound transcription factor site-1 protease
Cadr_000027637	-0.380209	0.0407462	0.397333	Asparagine--tRNA ligase, cytoplasmic
Cadr_000024431	-0.404211	0.040767	0.397333	Vesicle transport protein SFT2B
Cadr_000025493	-0.463439	0.0411176	0.397333	CD97 antigen
Cadr_000028739	-0.872361	0.0411667	0.397333	Protein c-ets-1-B
Cadr_000023114	-1.51794	0.0407409	0.397333	Regulator of G-protein signaling 2
Cadr_000029790	-2.08921	0.040817	0.397333
Cadr_000005364	0.617968	0.0412326	0.397535	Probable phospholipid-transporting ATPase IM
Cadr_000028114	1.96412	0.0414635	0.398227	Dynein regulatory complex protein 10
Cadr_000010496	1.09456	0.0414902	0.398227	A-kinase anchor protein 12
Cadr_000030210	0.830684	0.0415036	0.398227	Zinc finger protein 169
Cadr_000020935	0.567893	0.0413356	0.398227	Protein TMEPAI
Cadr_000023660	0.47725	0.0414481	0.398227	TSC22 domain family protein 4
Cadr_000004944	-0.376843	0.0413919	0.398227	Gem-associated protein 5
Cadr_000005208	-0.441314	0.0415273	0.398227	Alpha- and gamma-adaptin-binding protein p34
Cadr_000011145	-0.714364	0.0414568	0.398227	Exosome complex component MTR3
Cadr_000007837	-0.815178	0.0416514	0.39915
Cadr_000030496	6.23872	0.0417381	0.399713	hypothetical protein
Cadr_000020270	0.632547	0.0418367	0.400389	Death domain-containing membrane protein NRADD
Cadr_000013662	-0.399588	0.0418839	0.400573	Nucleolar GTP-binding protein 2
Cadr_000022531	1.31464	0.0420904	0.40202	hypothetical protein
Cadr_000010428	0.653849	0.0421196	0.40202	Syntaxin-11
Cadr_000027541	0.48726	0.0421061	0.40202	Beta-Ala-His dipeptidase
Cadr_000016005	-1.43715	0.0421858	0.402383	Tyrosine-protein phosphatase non-receptor type 3
Cadr_000009502	0.976974	0.0422932	0.402871	E3 ubiquitin-protein ligase NEURL1
Cadr_000012612	-0.668439	0.0422837	0.402871	GDP-Man:Man-PP-Dol alpha-1,2-mannosyltransferase
Cadr_000001135	0.951759	0.0424472	0.403498	Chromatin assembly factor 1 subunit B
Cadr_000005652	0.789597	0.0424871	0.403498	Ribonuclease K3
Cadr_000005434	0.540618	0.0425742	0.403498	Serine incorporator 4
Cadr_000029248	0.482565	0.042553	0.403498	Cyclin-dependent kinase inhibitor 1B
Cadr_000027919	-0.395421	0.0425391	0.403498	Transmembrane emp24 domain-containing protein 2
Cadr_000028251	-0.420382	0.0424643	0.403498	Phosphatidylserine decarboxylase proenzyme, mitochondrial
Cadr_000023984	-0.553238	0.0425848	0.403498	Cerebellar degeneration-related protein 2
Cadr_000008135	-0.563718	0.0425637	0.403498	Beta-chimaerin
Cadr_000029152	0.773519	0.0426178	0.403543	Protein CASC1
Cadr_000024927	0.342495	0.0426789	0.403853	DNA replication complex GINS protein PSF2
Cadr_000025510	0.836759	0.0427385	0.403914	Adhesion G protein-coupled receptor E2
Cadr_000026814	-1.35069	0.0427418	0.403914	Transgelin-2
Cadr_000018012	-0.530551	0.0427931	0.404132	Protein FAM98A
Cadr_000017763	-0.475968	0.0428256	0.404171	Ornithine decarboxylase
Cadr_000013914	1.28523	0.0429406	0.404723	U2 small nuclear ribonucleoprotein B''
Cadr_000029976	-0.417801	0.0429398	0.404723	E3 ubiquitin-protein ligase RMND5A
Cadr_000022221	-1.577	0.0429789	0.404817	Zinc finger protein 165
Cadr_000019824	0.513892	0.0430932	0.404892	Histone H3.3
Cadr_000028818	0.49998	0.0430176	0.404892	von Willebrand factor A domain-containing protein 5A
Cadr_000019841	0.349118	0.0431002	0.404892	Exocyst complex component 7
Cadr_000017955	-0.686783	0.043075	0.404892	Coiled-coil domain-containing protein 121
Cadr_000026550	0.697866	0.04316	0.405188	Myotubularin-related protein 7
Cadr_000024366	-1.61861	0.043241	0.405683	Ankyrin repeat domain-containing protein 45
Cadr_000023400	1.09712	0.0433111	0.406074	C4b-binding protein alpha chain
Cadr_000004622	-0.887781	0.0434089	0.406724	Kinesin-like protein KIF3A
Cadr_000005781	-0.390364	0.0435537	0.407813	Thiamine-triphosphatase
Cadr_000029728	0.765149	0.0435884	0.407871	Tyrosine-protein kinase SYK
Cadr_000013872	-0.70245	0.0436541	0.408218	UMP-CMP kinase
Cadr_000019690	-2.26628	0.0437021	0.4084	Voltage-dependent calcium channel gamma-4 subunit
Cadr_000020833	0.70994	0.0437892	0.408947
Cadr_000022323	0.81744	0.0439433	0.410118	Cytidine monophosphate-N-acetylneuraminic acid hydroxylase
Cadr_000020182	0.995801	0.0439883	0.410271	hypothetical protein
Cadr_000029218	1.41908	0.0440855	0.410909	Endoplasmic reticulum resident protein 27
Cadr_000010449	1.60549	0.0441991	0.411221	Syntaxin-binding protein 5
Cadr_000015017	1.18212	0.0443456	0.411221	Interferon-induced very large GTPase 1
Cadr_000010244	0.697648	0.0442492	0.411221	Mannosyl-oligosaccharide 1,2-alpha-mannosidase IA
Cadr_000009165	0.680753	0.0442908	0.411221
Cadr_000013337	0.32584	0.0441896	0.411221	ER membrane protein complex subunit 1
Cadr_000022365	-0.422537	0.0442971	0.411221	Nuclear pore complex protein Nup153
Cadr_000014342	-0.60283	0.044349	0.411221	Neuroblast differentiation-associated protein AHNAK
Cadr_000006448	-1.15887	0.0442792	0.411221	B-cell lymphoma/leukemia 11B
Cadr_000012228	0.504075	0.0444296	0.411701	Epidermal growth factor receptor kinase substrate 8-like protein 1
Cadr_000009890	7.28086	0.0446022	0.413027	Replication protein A 32 kDa subunit
Cadr_000018619	0.378289	0.0446305	0.413027
Cadr_000001618	1.18644	0.0446798	0.413216	TRAF-interacting protein with FHA domain-containing protein A
Cadr_000016208	-0.505282	0.0447096	0.413224	Spermatid perinuclear RNA-binding protein
Cadr_000024208	0.868661	0.0448009	0.413512	Ankyrin repeat domain-containing protein 26
Cadr_000021203	0.432676	0.0448564	0.413512	Cysteine desulfurase, mitochondrial
Cadr_000023373	-0.676215	0.0448372	0.413512	Corticosteroid 11-beta-dehydrogenase isozyme 1
Cadr_000008441	-1.38961	0.0448119	0.413512	Intraflagellar transport protein 56
Cadr_000028350	0.97839	0.0449639	0.414236	P2X purinoceptor 6
Cadr_000003370	1.25171	0.045069	0.414936	Potassium voltage-gated channel subfamily D member 1
Cadr_000005414	2.48682	0.0453759	0.415466	Telomere repeats-binding bouquet formation protein 2
Cadr_000012629	1.10164	0.0454171	0.415466	Ribonuclease H2 subunit B
Cadr_000020109	0.79362	0.045376	0.415466	EPM2A-interacting protein 1
Cadr_000024764	0.59213	0.0453338	0.415466	Immunoglobulin superfamily DCC subclass member 3
Cadr_000017434	0.421412	0.0452266	0.415466	Probable ATP-dependent RNA helicase DDX17
Cadr_000007605	0.414804	0.0451866	0.415466	Leucine-rich repeat flightless-interacting protein 1
Cadr_000005791	0.385239	0.0454024	0.415466	Phosphoenolpyruvate carboxykinase [GTP], mitochondrial
Cadr_000030896	0.378908	0.0451969	0.415466	GATOR complex protein WDR24
Cadr_000014835	-0.858328	0.0453973	0.415466	Protein arginine N-methyltransferase 3
Cadr_000003838	-1.47429	0.0453729	0.415466	Cytokine receptor-like factor 2
Cadr_000021295	2.69273	0.0456436	0.415677	Dual specificity protein phosphatase 15
Cadr_000022300	1.83299	0.0455296	0.415677	Histone H2B type 1-B
Cadr_000012524	1.07506	0.0455594	0.415677	hypothetical protein
Cadr_000012251	0.703239	0.0455865	0.415677	Zinc finger protein 628
Cadr_000014410	0.531984	0.0456386	0.415677
Cadr_000011353	0.469565	0.0456385	0.415677
Cadr_000023535	-0.867892	0.0455571	0.415677	hypothetical protein
Cadr_000018894	0.710825	0.045732	0.416216	Ubiquitin carboxyl-terminal hydrolase 32
Cadr_000006194	0.419438	0.0458306	0.416625	RNA-binding protein 25
Cadr_000023574	-0.479558	0.0458351	0.416625	E3 ubiquitin-protein ligase RNF216
Cadr_000000883	1.19458	0.0458801	0.416695	Zona pellucida-like domain-containing protein 1
Cadr_000022274	-0.900236	0.0459012	0.416695	Histone H1.3
Cadr_000019783	0.63222	0.0460058	0.41738	Ras-related protein Rab-37
Cadr_000012011	1.34676	0.0461045	0.417481	Orphan sodium- and chloride-dependent neurotransmitter transporter NTT5
Cadr_000027371	0.461974	0.046071	0.417481	Mitochondrial fission regulator 1
Cadr_000000059	-0.428685	0.0460936	0.417481	Oxidoreductase NAD-binding domain-containing protein 1
Cadr_000025975	-0.767921	0.0462108	0.418179	Ankyrin repeat and SOCS box protein 7
Cadr_000009557	1.61268	0.0463153	0.418738	Transcription factor 7-like 2
Cadr_000021245	-0.4003	0.0463312	0.418738	Zinc finger protein 341
Cadr_000029271	-1.03607	0.0463927	0.419029	Tyrosine-protein kinase STYK1
Cadr_000001473	0.621728	0.0464901	0.419314	SWI/SNF-related matrix-associated actin-dependent regulator of chromatin subfamily A member 5
Cadr_000002492	0.50491	0.0465361	0.419314	ATP-binding cassette sub-family D member 1
Cadr_000004651	-0.546942	0.0465416	0.419314	Calcium signal-modulating cyclophilin ligand
Cadr_000006259	-0.680034	0.0464892	0.419314	G patch domain-containing protein 2-like
Cadr_000019594	0.753064	0.0466125	0.419688	hypothetical protein
Cadr_000028338	-1.33617	0.046749	0.420653	Hypermethylated in cancer 2 protein
Cadr_000007346	0.659285	0.0469612	0.421676	G-protein coupled bile acid receptor 1
Cadr_000024546	0.466391	0.0470102	0.421676	Natural killer cell receptor 2B4
Cadr_000004940	-0.414248	0.0469826	0.421676	Fatty acid hydroxylase domain-containing protein 2
Cadr_000013435	-0.637526	0.0469736	0.421676
Cadr_000003126	-1.76173	0.0468956	0.421676	Palmitoyltransferase ZDHHC15
Cadr_000021568	1.0858	0.0472352	0.423429	Thrombomodulin
Cadr_000030199	1.0838	0.0473464	0.423894	NUT family member 2D
Cadr_000019937	1.07639	0.0473179	0.423894	BAH and coiled-coil domain-containing protein 1
Cadr_000004847	2.91866	0.0475484	0.425316	Secretoglobin family 3A member 2
Cadr_000007240	2.77821	0.0477134	0.425316	hypothetical protein
Cadr_000018659	1.09313	0.0476071	0.425316
Cadr_000030180	0.691118	0.0476841	0.425316	Caspase recruitment domain-containing protein 19
Cadr_000008673	0.653716	0.0476616	0.425316	NEDD8 ultimate buster 1
Cadr_000016628	0.552382	0.0477062	0.425316	11-cis retinol dehydrogenase
Cadr_000012899	-0.822684	0.0476135	0.425316	G-protein coupled receptor 183
Cadr_000019290	-0.35407	0.047795	0.425778	Leucine-rich repeat-containing protein 37A
Cadr_000013344	1.85524	0.0478881	0.425811	Neuroblastoma suppressor of tumorigenicity 1
Cadr_000026963	0.623484	0.0478645	0.425811	Methionine-R-sulfoxide reductase B2, mitochondrial
Cadr_000015497	-0.567731	0.0478869	0.425811	DCN1-like protein 5
Cadr_000014149	1.13005	0.0479491	0.425824	DnaJ homolog subfamily B member 4
Cadr_000011354	0.677037	0.047948	0.425824	Protein NLRC5
Cadr_000026456	0.602208	0.0480229	0.42595	Phospholipase DDHD2
Cadr_000000150	-0.417583	0.0480171	0.42595	Propionyl-CoA carboxylase beta chain, mitochondrial
Cadr_000023652	0.858682	0.0480719	0.426087	Cohesin subunit SA-3
Cadr_000019716	-0.382767	0.0480979	0.426087	cAMP-dependent protein kinase type I-alpha regulatory subunit
Cadr_000002239	0.704812	0.0481966	0.426169	Coiled-coil and C2 domain-containing protein 2A
Cadr_000009276	-1.32665	0.0481627	0.426169	Lipase member J
Cadr_000031324	-1.71715	0.0481936	0.426169	Guanylate-binding protein 6
Cadr_000021992	1.42274	0.048273	0.42658	Gametogenetin-binding protein 1
Cadr_000025074	0.452737	0.0483368	0.42688
Cadr_000023715	0.389487	0.048646	0.427049	Alpha-ketoglutarate-dependent dioxygenase alkB homolog 4
Cadr_000028769	-0.344621	0.0486109	0.427049	Etoposide-induced protein 2.4 homolog
Cadr_000020076	-0.394859	0.0484691	0.427049	Glycerol-3-phosphate dehydrogenase 1-like protein
Cadr_000010996	-0.39885	0.0484931	0.427049	WD repeat-containing protein 3
Cadr_000021379	-0.427254	0.0485389	0.427049	28S ribosomal protein S26, mitochondrial
Cadr_000010911	-0.451327	0.0486844	0.427049	Methylosome protein 50
Cadr_000019468	-0.485334	0.0485395	0.427049	Pre-rRNA-processing protein TSR1 homolog
Cadr_000029093	-0.514158	0.048658	0.427049	Uncharacterized protein KIAA1551
Cadr_000002318	-0.610342	0.0485775	0.427049	Transcriptional adapter 2-beta
Cadr_000000911	-1.43532	0.0485526	0.427049	Filamin A-interacting protein 1-like
Cadr_000000281	-1.77443	0.0484492	0.427049	Succinate receptor 1
Cadr_000025652	0.376816	0.0487187	0.427088	SURP and G-patch domain-containing protein 2
Cadr_000005036	-0.676809	0.0488454	0.427936	E3 ubiquitin-protein ligase TRIM58
Cadr_000013790	0.532948	0.0488802	0.427979	CMP-N-acetylneuraminate-beta-1,4-galactoside alpha-2,3-sialyltransferase
Cadr_000029941	-1.33208	0.0489503	0.42833	Interleukin-1 beta
Cadr_000018819	-0.5504	0.0491632	0.429929	Sedoheptulokinase
Cadr_000019455	-0.341099	0.0491982	0.429973	Replication protein A 70 kDa DNA-binding subunit
Cadr_000016378	1.03314	0.0492399	0.430033	Probable helicase senataxin
Cadr_000008848	0.508076	0.0492652	0.430033	Pecanex-like protein 2
Cadr_000021283	-0.387146	0.0496803	0.433127	Kinesin-like protein KIF3B
Cadr_000031364	-2.04731	0.0496762	0.433127	Zinc finger protein 57
Cadr_000002017	-1.70064	0.0497386	0.433371	Nucleosome assembly protein 1-like 5
Cadr_000006541	-1.08179	0.0498681	0.434235	Apoptosis regulatory protein Siva
Cadr_000024649	0.492944	0.0499607	0.434248	ETS translocation variant 3
Cadr_000011968	-0.394695	0.049903	0.434248	Glutamate-rich WD repeat-containing protein 1
Cadr_000006685	-1.08256	0.0499359	0.434248	Transmembrane protein 177
Cadr_000012409	0.983456	0.0501574	0.435164	Lipolysis-stimulated lipoprotein receptor
Cadr_000020217	-0.524567	0.0501509	0.435164	T-cell activation inhibitor, mitochondrial
Cadr_000010426	-2.06132	0.0501081	0.435164	hypothetical protein
Cadr_000030288	0.834217	0.0502059	0.435321	Speedy protein C
Cadr_000000274	0.8502	0.0503201	0.435556	Immunoglobulin superfamily member 10
Cadr_000007357	-0.386338	0.0503087	0.435556	Zinc finger protein 142
Cadr_000018209	-0.756304	0.0503244	0.435556	Peroxisomal membrane protein PEX13
Cadr_000028436	-0.473574	0.0504569	0.436439	Tubulin polyglutamylase complex subunit 2
Cadr_000030259	1.63858	0.0506617	0.437181	Neurexin-2-beta
Cadr_000019906	1.52803	0.0506446	0.437181	TBC1 domain family member 16
Cadr_000029223	-0.331215	0.0505868	0.437181	WW domain-binding protein 11
Cadr_000003535	-0.72761	0.0506651	0.437181	Elongation factor 1-alpha 1
Cadr_000011225	1.32226	0.0507377	0.437468
Cadr_000002189	-0.841942	0.0507595	0.437468	Phosphatidylinositol 4-kinase type 2-beta
Cadr_000012373	-0.727749	0.0508166	0.437696	Zinc finger protein 792
Cadr_000030253	0.579922	0.0509071	0.438106	Peroxiredoxin-5, mitochondrial
Cadr_000016285	-0.371054	0.0509254	0.438106	Nuclear apoptosis-inducing factor 1
Cadr_000030054	0.408198	0.0510409	0.438835	E3 ubiquitin-protein ligase Topors
Cadr_000024801	2.3936	0.0512614	0.438884
Cadr_000023412	2.23195	0.0511452	0.438884	Interleukin-10
Cadr_000000385	1.003	0.0510867	0.438884	Leucine-rich repeat-containing protein 34
Cadr_000007097	0.775302	0.0511952	0.438884	Solute carrier family 40 member 1
Cadr_000011012	0.611765	0.0512388	0.438884	D-3-phosphoglycerate dehydrogenase
Cadr_000001351	-0.469693	0.0512324	0.438884	Transmembrane protein 192
Cadr_000010201	-0.564334	0.0512604	0.438884	hypothetical protein
Cadr_000020861	0.945978	0.0513671	0.439526	Collagen alpha-3 chain
Cadr_000005643	-0.299976	0.0514325	0.439822	Probable tRNA N6-adenosine threonylcarbamoyltransferase
Cadr_000025822	0.350031	0.0514793	0.439958	hypothetical protein
Cadr_000012689	0.463257	0.0515373	0.439987	TSC22 domain family protein 1
Cadr_000027413	-0.340075	0.0515442	0.439987	Inositol monophosphatase 3
Cadr_000011700	0.656498	0.0516692	0.440528	Pleckstrin homology domain-containing family G member 2
Cadr_000029910	-0.751701	0.0516389	0.440528	Zinc finger protein 2
Cadr_000003811	1.97694	0.0517637	0.441071	Arylsulfatase D
Cadr_000021760	1.3131	0.0518116	0.441216	Ankyrin repeat domain-containing protein 66
Cadr_000018560	3.61118	0.0518802	0.441318	Dynein heavy chain 9, axonemal
Cadr_000020309	0.898424	0.0519029	0.441318	Collagen alpha-1 chain
Cadr_000030427	-0.328146	0.0519284	0.441318	Protein LTO1 homolog
Cadr_000000702	-0.578129	0.051947	0.441318	Uridine 5'-monophosphate synthase
Cadr_000029918	1.1069	0.0522222	0.442127	Two pore calcium channel protein 1
Cadr_000017365	0.813809	0.0521185	0.442127	Apolipoprotein L6
Cadr_000020304	0.756724	0.0522194	0.442127
Cadr_000020948	-0.412264	0.0521682	0.442127	Protein RTF2 homolog
Cadr_000028911	-0.721952	0.0522278	0.442127	Sodium channel subunit beta-4
Cadr_000000819	-1.01045	0.0521673	0.442127	Cell surface glycoprotein CD200 receptor 1
Cadr_000019128	2.36507	0.0523372	0.44253	Keratin, type I cytoskeletal 27
Cadr_000006516	-0.628788	0.0523269	0.44253	tRNA -methyltransferase catalytic subunit TRMT61A
Cadr_000030539	0.790613	0.0524078	0.442864	Epidermal growth factor receptor kinase substrate 8-like protein 2
Cadr_000018942	-0.343884	0.0525188	0.443036	Myotubularin-related protein 4
Cadr_000024572	-0.452962	0.0525205	0.443036	Protein turtle homolog A
Cadr_000016559	-0.674129	0.0525521	0.443036	Zinc finger and BTB domain-containing protein 39
Cadr_000011567	-0.742634	0.0525377	0.443036	Succinate dehydrogenase assembly factor 1, mitochondrial
Cadr_000010070	0.480738	0.0527118	0.443598	Ubiquitin carboxyl-terminal hydrolase 45
Cadr_000019225	-0.442594	0.0527078	0.443598	Chromobox protein homolog 1
Cadr_000008353	-0.554464	0.0526509	0.443598	Ubiquitin-conjugating enzyme E2 H
Cadr_000020240	-0.842841	0.0528503	0.444502	Leucine zipper transcription factor-like protein 1
Cadr_000030816	-0.302564	0.052895	0.444544	Target of rapamycin complex subunit LST8
Cadr_000012346	-0.460312	0.0529175	0.444544	hypothetical protein
Cadr_000010286	0.746756	0.0530307	0.445234	Sex comb on midleg-like protein 1
Cadr_000020568	0.613357	0.0531767	0.446197	NEDD8-activating enzyme E1 catalytic subunit
Cadr_000024201	0.875256	0.0532848	0.446842	Ankyrin repeat domain-containing protein 26
Cadr_000003319	0.406569	0.053348	0.44711	Testis-specific Y-encoded-like protein 2
Cadr_000029576	-0.604984	0.0534571	0.447762	PIN2/TERF1-interacting telomerase inhibitor 1
Cadr_000015195	1.01379	0.0535142	0.447826	Folate receptor alpha
Cadr_000031048	0.716192	0.0535274	0.447826	Ankyrin repeat domain-containing protein 26
Cadr_000005132	1.70578	0.0536367	0.448261	hypothetical protein
Cadr_000005663	-0.886155	0.0536421	0.448261	Rho guanine nucleotide exchange factor 40
Cadr_000012432	2.79397	0.0536824	0.448336	Gap junction beta-2 protein
Cadr_000013793	-0.356079	0.0537682	0.44879	Importin-13
Cadr_000019912	-0.305521	0.0538356	0.448883	Eukaryotic initiation factor 4A-III
Cadr_000007757	-0.953175	0.0538421	0.448883	Protein YAE1 homolog
Cadr_000011539	1.48906	0.0539465	0.449491
Cadr_000000207	1.29521	0.0540581	0.450159	Procollagen C-endopeptidase enhancer 2
Cadr_000017782	-1.70376	0.0541092	0.450322	Protein GREB1
Cadr_000016601	-1.58631	0.0541911	0.450593	Monocarboxylate transporter 2
Cadr_000028954	-2.07388	0.0542048	0.450593	Zinc finger and BTB domain-containing protein 16
Cadr_000028748	0.471092	0.0542679	0.450856	CMP-N-acetylneuraminate-beta-galactosamide-alpha-2,3-sialyltransferase 4
Cadr_000009460	-0.43674	0.0543115	0.450956	Nucleoplasmin-3
Cadr_000008348	-1.79796	0.0543549	0.451054	Small lysine-rich protein 1
Cadr_000000719	-1.33299	0.0543901	0.451084	Semaphorin-5B
Cadr_000008085	0.79304	0.0544596	0.451263	hypothetical protein
Cadr_000011468	-1.04684	0.0545063	0.451263	Zinc finger protein 507
Cadr_000018482	-1.34788	0.0544944	0.451263	Sodium/glucose cotransporter 5
Cadr_000001937	0.493612	0.0545416	0.451294
Cadr_000024852	0.3124	0.0546007	0.451522	Histone-lysine N-methyltransferase SETDB1
Cadr_000007398	1.1049	0.0547606	0.452582	Anion exchange protein 3
Cadr_000012227	0.91655	0.0548149	0.452727	hypothetical protein
Cadr_000024958	-0.599844	0.0548414	0.452727	Protein BANP
Cadr_000012803	1.81048	0.055061	0.453481	LIM domain only protein 7
Cadr_000029886	1.47252	0.055059	0.453481	Fer-1-like protein 5
Cadr_000020249	0.805151	0.0549755	0.453481	C-C chemokine receptor type 2
Cadr_000019553	0.470347	0.0551231	0.453481	Synaptic vesicle membrane protein VAT-1 homolog
Cadr_000028297	-0.475725	0.0550939	0.453481	Breakpoint cluster region protein
Cadr_000001914	-1.74169	0.0551146	0.453481	Starch-binding domain-containing protein 1
Cadr_000029482	0.409095	0.0552675	0.454407	Peroxisome assembly protein 26
Cadr_000001481	1.02774	0.0554397	0.454552	Interleukin-15
Cadr_000026796	0.955781	0.055444	0.454552	Coiled-coil domain-containing protein 144A
Cadr_000001502	0.713957	0.055378	0.454552	Histone-lysine N-methyltransferase SETD7
Cadr_000007720	0.421475	0.0554411	0.454552	DNA-directed DNA/RNA polymerase mu
Cadr_000025483	-0.476124	0.0553998	0.454552	MHC class II regulatory factor RFX1
Cadr_000017954	-0.554941	0.0554844	0.454623	GPN-loop GTPase 1
Cadr_000004735	1.27068	0.0557875	0.454726	Proheparin-binding EGF-like growth factor
Cadr_000003225	1.20407	0.0557722	0.454726	V-set and immunoglobulin domain-containing protein 4
Cadr_000019880	1.09103	0.0556829	0.454726	Kynurenine formamidase
Cadr_000000810	0.870032	0.0557111	0.454726	Cilia- and flagella-associated protein 44
Cadr_000002238	0.465361	0.0556	0.454726	F-box/LRR-repeat protein 5
Cadr_000014646	0.421379	0.0556396	0.454726	hypothetical protein
Cadr_000005813	0.368678	0.055726	0.454726	Adenylate cyclase type 4
Cadr_000015216	0.326782	0.055569	0.454726	Tumor necrosis factor receptor superfamily member 19L
Cadr_000010134	-0.613358	0.0557589	0.454726	Forkhead box protein O3
Cadr_000003011	-0.620418	0.0558151	0.454726	XK-related protein 2
Cadr_000001995	0.550566	0.0559839	0.455841	Kelch-like protein 8
Cadr_000026205	0.464225	0.0560185	0.455864	Calcium and integrin-binding family member 2
Cadr_000027933	-0.439858	0.0560745	0.45606	2-oxoglutarate and iron-dependent oxygenase domain-containing protein 2
Cadr_000019281	-0.400272	0.0561524	0.456434	Speckle-type POZ protein
Cadr_000019530	0.536007	0.0562267	0.456778	Glucose-6-phosphatase 3
Cadr_000015334	1.01262	0.0563582	0.457326	Ankyrin repeat domain-containing protein 42
Cadr_000024528	0.690494	0.0563308	0.457326	High affinity immunoglobulin epsilon receptor subunit gamma
Cadr_000002464	0.319284	0.056569	0.458777	Rab GDP dissociation inhibitor alpha
Cadr_000009087	-0.449959	0.0566419	0.459108	Histone acetyltransferase KAT6B
Cadr_000019130	2.80222	0.057	0.459406	Keratin, type I cytoskeletal 25
Cadr_000022096	0.939574	0.0567896	0.459406	Allograft inflammatory factor 1
Cadr_000024624	0.79064	0.0569538	0.459406	Antigen-presenting glycoprotein CD1d
Cadr_000013796	0.508686	0.0569959	0.459406	Beta-1,4-galactosyltransferase 2
Cadr_000020753	-0.342744	0.0569469	0.459406	Cellular nucleic acid-binding protein
Cadr_000015231	-0.404225	0.0569602	0.459406	Prolyl 4-hydroxylase subunit alpha-3
Cadr_000012604	-0.51108	0.0567853	0.459406	Phosphatidylinositol 3,4,5-trisphosphate 3-phosphatase TPTE2
Cadr_000001086	-0.559243	0.0567767	0.459406	Nucleolar pre-ribosomal-associated protein 1
Cadr_000008618	-0.717385	0.0569494	0.459406	Protein ZNF783
Cadr_000009198	-0.726976	0.0568553	0.459406	Elongation factor 1-alpha 1
Cadr_000000651	0.382605	0.0570867	0.459846	Transforming growth factor beta activator LRRC33
Cadr_000013706	1.99779	0.0571269	0.45991	hypothetical protein
Cadr_000013965	-0.366537	0.0571791	0.459915	Probable proline--tRNA ligase, mitochondrial
Cadr_000026110	-0.461237	0.0571919	0.459915	Guanosine-3',5'-bis 3'-pyrophosphohydrolase MESH1
Cadr_000009090	0.374084	0.0573234	0.460071	AP-3 complex subunit mu-1
Cadr_000013551	0.37224	0.05734	0.460071	Importin subunit alpha-7
Cadr_000025745	0.329304	0.0573331	0.460071	Serine/threonine-protein kinase 10
Cadr_000018759	-2.07101	0.0572716	0.460071	WSC domain-containing protein 1
Cadr_000026576	3.18457	0.0574406	0.460349	Protocadherin Fat 1
Cadr_000031153	1.36844	0.0574556	0.460349	Mitogen-activated protein kinase kinase kinase kinase 1
Cadr_000019952	1.34391	0.0574711	0.460349	hypothetical protein
Cadr_000001686	0.813282	0.0575954	0.460827	Sodium/hydrogen exchanger 9B2
Cadr_000004126	-0.584214	0.0575759	0.460827	Hydroxymethylglutaryl-CoA synthase, cytoplasmic
Cadr_000029961	1.47679	0.0577589	0.460829	Immunoglobulin kappa variable 5-2
Cadr_000019885	0.998521	0.0577122	0.460829	Suppressor of cytokine signaling 3
Cadr_000003728	0.768184	0.0576673	0.460829	Toll-like receptor 7
Cadr_000015032	0.711379	0.0578212	0.460829	Caveolae-associated protein 3
Cadr_000024730	0.452608	0.0578073	0.460829	hypothetical protein
Cadr_000013536	-0.419545	0.0577618	0.460829	Nucleolar protein of 40 kDa
Cadr_000025791	-0.498946	0.0576352	0.460829	THO complex subunit 3
Cadr_000022905	1.49452	0.0578998	0.46084	Maestro heat-like repeat family member 5
Cadr_000011111	-0.387563	0.0579107	0.46084	Vacuolar fusion protein MON1 homolog B
Cadr_000009583	-0.524789	0.0579193	0.46084	40S ribosomal protein S7
Cadr_000023949	1.11303	0.0580628	0.461469	Thyroid receptor-interacting protein 11
Cadr_000017634	-0.78176	0.0580484	0.461469	Zinc finger BED domain-containing protein 4
Cadr_000004531	-1.24135	0.0581516	0.461917	DmX-like protein 1
Cadr_000014088	-0.871915	0.0582109	0.462132	Growth arrest and DNA damage-inducible protein GADD45 alpha
Cadr_000009639	-0.798599	0.0582517	0.462199	Arginyl-tRNA--protein transferase 1
Cadr_000003369	0.409248	0.0584501	0.463393	GRIP1-associated protein 1
Cadr_000026115	-0.341812	0.058467	0.463393	CREB-regulated transcription coactivator 3
Cadr_000024174	-0.428305	0.0585034	0.463425	Ribosomal L1 domain-containing protein 1
Cadr_000016135	-0.515512	0.058573	0.463597	26S proteasome non-ATPase regulatory subunit 5
Cadr_000012154	-0.597917	0.0586213	0.463597	Zinc finger protein 331
Cadr_000011797	-2.35809	0.0586224	0.463597	CD177 antigen
Cadr_000008189	-0.422368	0.0586921	0.463892	Homocysteine-responsive endoplasmic reticulum-resident ubiquitin-like domain member 2 protein
Cadr_000002798	1.24745	0.0588805	0.46412	ATPase inhibitor, mitochondrial
Cadr_000013838	0.722928	0.0588706	0.46412	Coiled-coil domain-containing protein 17
Cadr_000016829	0.656166	0.0588726	0.46412	Activin receptor type-1B
Cadr_000020368	0.565345	0.0588154	0.46412	Leucine-rich single-pass membrane protein 2
Cadr_000021810	-0.353975	0.0588834	0.46412	DNA-directed RNA polymerases I and III subunit RPAC1
Cadr_000013926	1.05557	0.0589823	0.464644
Cadr_000007843	0.389789	0.0590877	0.465006	Mitochondrial-processing peptidase subunit beta
Cadr_000008836	-0.728075	0.0590933	0.465006	Egl nine homolog 1
Cadr_000007962	0.627835	0.0592553	0.465768	Guanine nucleotide-binding protein G subunit gamma-11
Cadr_000029101	0.469863	0.0592509	0.465768	SIN3-HDAC complex-associated factor
Cadr_000016808	3.23499	0.0593473	0.465957	Keratin, type II cuticular Hb2
Cadr_000012222	0.940849	0.0593529	0.465957	hypothetical protein
Cadr_000002301	-0.954824	0.0593771	0.465957	Serine/threonine-protein phosphatase 2A 55 kDa regulatory subunit B gamma isoform
Cadr_000018871	2.26328	0.059416	0.466007	WAP four-disulfide core domain protein 18
Cadr_000011175	2.4681	0.0595654	0.466558	Tyrosine aminotransferase
Cadr_000004887	0.60652	0.0595364	0.466558	Platelet-derived growth factor receptor beta
Cadr_000028363	-1.52134	0.0595841	0.466558	Testis-specific serine/threonine-protein kinase 1
Cadr_000010733	1.7095	0.0596558	0.466863	Formin-binding protein 1-like
Cadr_000030787	0.381559	0.0597575	0.467296	hypothetical protein
Cadr_000028365	-0.474625	0.0597766	0.467296	Splicing factor ESS-2 homolog
Cadr_000028033	0.323438	0.059872	0.467787	Signal peptide peptidase-like 3
Cadr_000016555	1.15268	0.0600773	0.468112	Short-chain dehydrogenase/reductase family 9C member 7
Cadr_000001534	0.702403	0.0600639	0.468112	Major facilitator superfamily domain-containing protein 8
Cadr_000019180	0.579758	0.0600464	0.468112	Voltage-dependent L-type calcium channel subunit beta-1
Cadr_000009532	-0.580226	0.0599646	0.468112	Gamma-adducin
Cadr_000012884	-1.12605	0.0599957	0.468112	Ras-related protein Rap-2a
Cadr_000000395	1.95588	0.0601286	0.468257
Cadr_000029317	1.38974	0.0603445	0.468661	Growth/differentiation factor 3
Cadr_000005430	1.16141	0.0602272	0.468661	WD repeat-containing protein 76
Cadr_000029466	0.646821	0.0603043	0.468661	Voltage-dependent L-type calcium channel subunit alpha-1C
Cadr_000028931	-0.382896	0.060342	0.468661	Serine/threonine-protein kinase SIK3
Cadr_000009579	-0.55894	0.0603772	0.468661	Probable tRNA pseudouridine synthase 1
Cadr_000008346	-0.955054	0.0603276	0.468661	Putative adenosylhomocysteinase 3
Cadr_000029671	0.567102	0.0604666	0.4691
Cadr_000026799	1.44785	0.0605567	0.469544	Ankyrin repeat domain-containing protein 26
Cadr_000011031	-0.315108	0.0606026	0.469646	Kelch-like protein 36
Cadr_000019367	1.3888	0.0606609	0.469725	Vitronectin
Cadr_000025651	-0.696018	0.0606785	0.469725	Homer protein homolog 3
Cadr_000002019	2.16642	0.0608205	0.470314	hypothetical protein
Cadr_000007828	-0.777712	0.0608052	0.470314	hypothetical protein
Cadr_000011270	0.605143	0.0608993	0.470415	Engulfment and cell motility protein 3
Cadr_000025958	-0.8731	0.0608798	0.470415	Non-structural maintenance of chromosomes element 3 homolog
Cadr_000013542	0.3685	0.0609418	0.470489
Cadr_000001738	1.5339	0.0610936	0.470976	hypothetical protein
Cadr_000001788	-0.546216	0.0610767	0.470976	Centromere protein C
Cadr_000012984	-0.877248	0.0611037	0.470976	Guanine nucleotide exchange factor DBS
Cadr_000014383	0.551069	0.0613187	0.471275	Transmembrane protein 132A
Cadr_000022103	0.343164	0.0613219	0.471275	Spliceosome RNA helicase DDX39B
Cadr_000023056	-0.352143	0.061313	0.471275	Probable ATP-dependent RNA helicase DDX59
Cadr_000005335	-0.422955	0.0613402	0.471275	RNA polymerase-associated protein LEO1
Cadr_000009121	-0.435159	0.0612051	0.471275	Carbohydrate sulfotransferase 3
Cadr_000009114	-1.37144	0.0613386	0.471275	Putative 60S ribosomal protein L37a
Cadr_000020128	0.888161	0.0613838	0.471357	Solute carrier family 22 member 13
Cadr_000016072	-0.413408	0.0615326	0.471739	DNA polymerase epsilon subunit 3
Cadr_000008785	-0.460056	0.0614958	0.471739	UDP-GalNAc:beta-1,3-N-acetylgalactosaminyltransferase 2
Cadr_000022654	-0.618169	0.0615187	0.471739	Mitochondrial folate transporter/carrier
Cadr_000021655	-0.429012	0.0615668	0.471748	E3 SUMO-protein ligase ZNF451
Cadr_000029592	-0.29916	0.0616354	0.472021	Integrator complex subunit 9
Cadr_000016812	3.1434	0.0618437	0.472239	Keratin, type II cuticular Hb5
Cadr_000031115	2.1808	0.0624548	0.472239	Trafficking protein particle complex subunit 9
Cadr_000023552	1.63605	0.0624066	0.472239	Tyrosine-protein phosphatase non-receptor type substrate 1
Cadr_000024883	1.56363	0.0618677	0.472239
Cadr_000019723	1.55444	0.0619177	0.472239	ATP-binding cassette sub-family A member 6
Cadr_000021223	1.25138	0.0619698	0.472239	Endothelial protein C receptor
Cadr_000000539	0.965399	0.062588	0.472239	Diacylglycerol kinase gamma
Cadr_000023171	0.804985	0.0618674	0.472239	Mitochondrial amidoxime-reducing component 1
Cadr_000015722	0.777927	0.0621862	0.472239	COBW domain-containing protein 1
Cadr_000028881	0.757909	0.062592	0.472239	Na exchange regulatory cofactor NHE-RF4
Cadr_000023539	0.587894	0.0624777	0.472239	IQ domain-containing protein E
Cadr_000022776	0.578729	0.0618231	0.472239	Putative deoxyribonuclease TATDN1
Cadr_000010714	0.555174	0.0624841	0.472239	Putative RNA polymerase II subunit B1 CTD phosphatase RPAP2
Cadr_000019623	0.490103	0.0619822	0.472239	Serine/threonine-protein kinase tousled-like 2
Cadr_000005799	0.455047	0.0625595	0.472239
Cadr_000019831	0.407205	0.0620782	0.472239	Peroxisomal acyl-coenzyme A oxidase 1
Cadr_000005768	0.320276	0.0626217	0.472239	Polyadenylate-binding protein 2
Cadr_000017473	-0.307452	0.0624796	0.472239	Adenylosuccinate lyase
Cadr_000026974	-0.331227	0.0626094	0.472239	Phosphatidylinositol 5-phosphate 4-kinase type-2 alpha
Cadr_000008812	-0.348487	0.0620531	0.472239	TAF5-like RNA polymerase II p300/CBP-associated factor-associated factor 65 kDa subunit 5L
Cadr_000012054	-0.361471	0.0622819	0.472239	TBC1 domain family member 17
Cadr_000009167	-0.372459	0.0623213	0.472239	ATP-dependent RNA helicase DDX50
Cadr_000026246	-0.454973	0.0618197	0.472239	U3 small nucleolar ribonucleoprotein protein IMP3
Cadr_000007642	-0.516768	0.0623531	0.472239
Cadr_000020683	-0.736823	0.0625109	0.472239	Histamine H1 receptor
Cadr_000023806	-0.759504	0.0626129	0.472239	Vitamin K epoxide reductase complex subunit 1-like protein 1
Cadr_000022210	-0.944203	0.0624359	0.472239	Zinc finger and SCAN domain-containing protein 23
Cadr_000012215	-1.15381	0.0621656	0.472239	Natural cytotoxicity triggering receptor 1
Cadr_000014079	-1.995	0.0617772	0.472239	UDP-N-acetylglucosamine/UDP-glucose/GDP-mannose transporter
Cadr_000013541	0.427841	0.0626843	0.472462	Orexin receptor type 1
Cadr_000021037	0.608682	0.0627286	0.472546	Tumor necrosis factor receptor superfamily member 5
Cadr_000017820	2.58644	0.062927	0.472655	Potassium voltage-gated channel subfamily S member 3
Cadr_000019846	1.94195	0.0629655	0.472655	Glutamine-rich protein 2
Cadr_000000397	1.9182	0.0629499	0.472655	Probable cationic amino acid transporter
Cadr_000030585	1.55476	0.063081	0.472655
Cadr_000004346	1.00398	0.0628882	0.472655	hypothetical protein
Cadr_000023450	0.822039	0.0631572	0.472655	Pleckstrin homology domain-containing family A member 6
Cadr_000012017	0.440465	0.0631727	0.472655	hypothetical protein
Cadr_000008307	-0.432272	0.0631547	0.472655	GRIP and coiled-coil domain-containing protein 1
Cadr_000004487	-0.599385	0.0631238	0.472655	Calcium/calmodulin-dependent protein kinase type IV
Cadr_000015731	-0.605406	0.0631258	0.472655	Frataxin, mitochondrial
Cadr_000020318	-0.829409	0.062871	0.472655	hypothetical protein
Cadr_000016927	-1.03178	0.0628559	0.472655	Coiled-coil domain-containing protein 184
Cadr_000023039	-1.12272	0.0630585	0.472655	Peptidyl-prolyl cis-trans isomerase A
Cadr_000015366	1.27857	0.0632425	0.47293	hypothetical protein
Cadr_000020536	0.69768	0.0633748	0.473671
Cadr_000005472	1.01178	0.0634942	0.474068	Spectrin beta chain, non-erythrocytic 5
Cadr_000029467	0.644899	0.0634757	0.474068	hypothetical protein
Cadr_000000165	0.535556	0.0635367	0.474137	Armadillo repeat-containing protein 8
Cadr_000001904	-0.418529	0.0635737	0.474166	Serine/threonine-protein phosphatase with EF-hands 2
Cadr_000015791	0.860982	0.0637004	0.474664	Protein prune homolog 2
Cadr_000007454	0.472155	0.0637209	0.474664	Arf-GAP domain and FG repeat-containing protein 1
Cadr_000014211	0.368033	0.06374	0.474664	LIM domain transcription factor LMO4
Cadr_000016732	0.662054	0.0638087	0.474928	Transcription factor NF-E2 45 kDa subunit
Cadr_000020663	-0.32335	0.0638572	0.475042	Protein jagunal homolog 1
Cadr_000013192	0.452438	0.0639848	0.475496	Phosphatidylinositol 4,5-bisphosphate 3-kinase catalytic subunit delta isoform
Cadr_000027196	-0.333058	0.0639625	0.475496	Mitogen-activated protein kinase kinase kinase 8
Cadr_000030540	0.49302	0.0640386	0.475649	Transmembrane protein 80
Cadr_000026766	0.46019	0.0641331	0.476104	Histone-lysine N-methyltransferase SUV39H2
Cadr_000019217	3.21163	0.0643709	0.476407	Transcription factor Sp6
Cadr_000011529	2.48297	0.0644598	0.476407	Leucine-rich repeat LGI family member 4
Cadr_000015981	1.3684	0.064368	0.476407	Trimeric intracellular cation channel type B
Cadr_000012528	0.69825	0.0644462	0.476407	Arachidonate 5-lipoxygenase-activating protein
Cadr_000025083	-0.366189	0.0644568	0.476407	UPF0449 protein C19orf25 homolog
Cadr_000002794	-0.447745	0.0643045	0.476407	Protein S100-A10
Cadr_000023703	-0.553648	0.0642966	0.476407	Intraflagellar transport protein 22 homolog
Cadr_000010993	-0.574749	0.0644738	0.476407	Terminal nucleotidyltransferase 5C
Cadr_000011286	-1.10627	0.0642189	0.476407	[Pyruvate dehydrogenase [acetyl-transferring]]-phosphatase 2, mitochondrial
Cadr_000004213	-1.23278	0.0646251	0.477278	hypothetical protein
Cadr_000029323	-0.328872	0.0647392	0.477873	Forkhead box protein J2
Cadr_000011781	0.393834	0.0647824	0.477946	POU domain, class 2, transcription factor 2
Cadr_000026992	-0.665014	0.0648486	0.478188	Polyadenylate-binding protein 1
Cadr_000011794	-0.769254	0.0648909	0.478253	Doublesex- and mab-3-related transcription factor C2
Cadr_000030505	2.26418	0.0649346	0.478328
Cadr_000031389	0.651889	0.0650669	0.47893	hypothetical protein
Cadr_000024735	-0.426095	0.0650834	0.47893	Pre-B-cell leukemia transcription factor-interacting protein 1
Cadr_000015798	0.931229	0.0651676	0.479304	Guanine nucleotide-binding protein subunit alpha-14
Cadr_000025005	0.65943	0.0652529	0.479684	Differentially expressed in FDCP 8 homolog
Cadr_000026272	-0.464814	0.0652867	0.479687	Enhancer of mRNA-decapping protein 3
Cadr_000024567	1.51292	0.065375	0.479952	Immunoglobulin superfamily member 8
Cadr_000022768	-0.609452	0.0653901	0.479952	F-box only protein 32
Cadr_000008796	0.441024	0.0654284	0.479988	Interferon regulatory factor 2-binding protein 2
Cadr_000017214	4.01997	0.065515	0.480308
Cadr_000024365	-0.41309	0.0655393	0.480308	Kelch-like protein 20
Cadr_000009788	1.15446	0.0655946	0.480467	PWWP domain-containing protein 2B
Cadr_000011991	0.365132	0.0656344	0.480513	Galactoside 2-alpha-L-fucosyltransferase 1
Cadr_000013925	-0.440285	0.0656941	0.480703	Non-specific lipid-transfer protein
Cadr_000002023	-0.695009	0.0658489	0.481589	Tigger transposable element-derived protein 2
Cadr_000012580	2.20301	0.0659459	0.481929
Cadr_000008133	-0.787328	0.0659628	0.481929	Beta-chimaerin
Cadr_000004249	-0.633624	0.0660985	0.482675	Cyclin-dependent kinase 7
Cadr_000019275	3.36852	0.0661779	0.482716	Homeobox protein DLX-3
Cadr_000006412	-1.6044	0.0661841	0.482716	Homeobox protein goosecoid
Cadr_000009698	-1.7011	0.0662055	0.482716	hypothetical protein
Cadr_000029743	0.656098	0.066594	0.483398	Semaphorin-4D
Cadr_000027445	0.411045	0.0664862	0.483398	Acyl-protein thioesterase 1
Cadr_000024851	0.28385	0.0664375	0.483398	Ceramide synthase 2
Cadr_000023441	-0.372331	0.0664662	0.483398	Retinoblastoma-binding protein 5
Cadr_000024302	-0.432451	0.0664237	0.483398	Glycosaminoglycan xylosylkinase
Cadr_000019507	-0.571188	0.0665917	0.483398	Coiled-coil domain-containing protein 43
Cadr_000012548	-0.754186	0.0665246	0.483398	Sister chromatid cohesion protein PDS5 homolog B
Cadr_000013919	-0.79051	0.0664973	0.483398	Cytochrome c oxidase assembly factor 7
Cadr_000013034	-0.861714	0.0666033	0.483398	Beta-1,3-galactosyltransferase 6
Cadr_000009111	2.13097	0.0666425	0.483437	Group XIIB secretory phospholipase A2-like protein
Cadr_000000822	2.2417	0.0668236	0.483903	Coiled-coil domain-containing protein 80
Cadr_000001950	0.968709	0.0668983	0.483903	Ras-GEF domain-containing family member 1B
Cadr_000030774	0.81414	0.0668294	0.483903	Matrix metalloproteinase-25
Cadr_000013469	0.350976	0.0669643	0.483903	AT-rich interactive domain-containing protein 1A
Cadr_000024250	0.345474	0.0669617	0.483903	ATP-dependent RNA helicase A
Cadr_000009487	-0.281889	0.0668603	0.483903	WW domain binding protein 1-like
Cadr_000006201	-0.515113	0.0669774	0.483903	Ribosomal oxygenase 1
Cadr_000014657	-0.542022	0.0669699	0.483903	Putative nuclease HARBI1
Cadr_000022357	0.490415	0.0670924	0.484489	Lysine-specific histone demethylase 1B
Cadr_000011148	-0.382068	0.0671946	0.484982	ATP-dependent RNA helicase DDX19A
Cadr_000014234	2.4647	0.0672532	0.48503	Guanylate-binding protein 4
Cadr_000021911	-0.578827	0.0672692	0.48503	Lactoylglutathione lyase
Cadr_000027805	-0.46786	0.067361	0.485203	Zinc finger protein 26
Cadr_000020201	-0.51764	0.067356	0.485203	Protein O-linked-mannose beta-1,4-N-acetylglucosaminyltransferase 2
Cadr_000026450	0.475691	0.06745	0.485599	Fibroblast growth factor receptor 1
Cadr_000008030	0.452421	0.0675365	0.485977	Ankyrin repeat and MYND domain-containing protein 2
Cadr_000007449	0.606913	0.0675744	0.486006	Rhomboid-related protein 4
Cadr_000029453	-0.415446	0.067611	0.486024	Adiponectin receptor protein 2
Cadr_000023434	1.96238	0.0677353	0.486429	Major facilitator superfamily domain-containing protein 4A
Cadr_000004684	-0.549483	0.0677169	0.486429	Heterogeneous nuclear ribonucleoprotein A0
Cadr_000027182	0.548981	0.0679942	0.487736	Zinc finger protein 438
Cadr_000004425	0.545721	0.0680197	0.487736	Endoplasmic reticulum aminopeptidase 1
Cadr_000022804	0.403924	0.0679788	0.487736	Arf-GAP with SH3 domain, ANK repeat and PH domain-containing protein 1
Cadr_000022493	0.412098	0.0681298	0.488281	Valacyclovir hydrolase
Cadr_000017533	0.80434	0.0682112	0.488619	Lactosylceramide 4-alpha-galactosyltransferase
Cadr_000022327	0.528493	0.068296	0.488849	Uncharacterized protein C6orf62 homolog
Cadr_000015720	0.527208	0.0683142	0.488849	Dedicator of cytokinesis protein 8
Cadr_000004105	-0.917249	0.0683459	0.488849	Caspase recruitment domain-containing protein 6
[truncated: 12,299 more rows]
