# Supplementary material for: Transcriptomic Profiling of Dromedary Camels Immunised with a MERS Vaccine Candidate
Source: Vet Sci. 2021 Aug 3;8(8):156. doi: 10.3390/vetsci8080156 (PMC8402689; doi:10.3390/vetsci8080156)
Supplement: Supplementary file 1 [file vetsci-08-00156-s001.zip › Supplementary file 4 - Gene Expression at T24 relative to T00.xls]

## Sheet: Gene Expression at T24 vs T00
Gene name (CamDro3 names)	Log fold change (logFC) of T24 versus T00	p value	False dicovery rate (FDR)	Gnene description
Cadr_000009117	-2.93757	3.8616e-08	0.000552132	DNA damage-inducible transcript 4 protein
Cadr_000018634	-1.9588	6.80011e-07	0.0048614	Period circadian protein homolog 1
Cadr_000022112	7.19618	1.08166e-06	0.00515518	Corneodesmosin
Cadr_000001885	-2.07971	4.36363e-06	0.0155978	Interleukin-8
Cadr_000016800	7.61757	1.38701e-05	0.0396628	Keratin, type II cytoskeletal 6A
Cadr_000016797	7.47107	2.15926e-05	0.0498093	Keratin, type II cytoskeletal 6A
Cadr_000001890	-5.1714	2.43856e-05	0.0498093	Growth-regulated alpha protein
Cadr_000016802	7.13856	3.68276e-05	0.06582	Keratin, type II cytoskeletal 6A
Cadr_000004852	5.49292	6.4225e-05	0.0768758	Serine protease inhibitor Kazal-type 5
Cadr_000016822	3.83933	6.45202e-05	0.0768758	Keratin, type II cytoskeletal 80
Cadr_000025755	-2.05196	6.33613e-05	0.0768758	Dual specificity protein phosphatase 1
Cadr_000021957	-2.2528	5.62639e-05	0.0768758	Peptidyl-prolyl cis-trans isomerase FKBP5
Cadr_000012433	7.43813	8.49425e-05	0.0834771	Gap junction beta-6 protein
Cadr_000028246	-1.21396	7.96176e-05	0.0834771	Phosphoinositide-3-kinase-interacting protein 1
Cadr_000006760	-1.47967	8.75757e-05	0.0834771	C-X-C chemokine receptor type 4
Cadr_000009001	4.94921	0.000105244	0.0940485	Protein FAM25C
Cadr_000027940	-4.32436	0.000113244	0.0952453	Hydroxycarboxylic acid receptor 2
Cadr_000016807	11.3863	0.000152282	0.103682	Keratin, type II cytoskeletal 5
Cadr_000019077	7.11377	0.000133188	0.103682	Keratin, type I cytoskeletal 17
Cadr_000011537	1.38501	0.00014899	0.103682	Free fatty acid receptor 2
Cadr_000017430	-1.5457	0.000140926	0.103682	Casein kinase I isoform epsilon
Cadr_000019079	6.38596	0.000197342	0.117567	Keratin, type I cytoskeletal 14
Cadr_000010915	-1.70515	0.000180914	0.117567	Adenosine receptor A3
Cadr_000003746	-1.71356	0.000195116	0.117567	E3 ubiquitin-protein ligase Midline-1
Cadr_000016817	7.21138	0.000235818	0.130004	Keratin, type II cuticular Hb1
Cadr_000010254	6.48448	0.000254589	0.130004	Gap junction alpha-1 protein
Cadr_000021614	2.46646	0.000239131	0.130004	Probable ATP-dependent RNA helicase DDX60
Cadr_000006245	-1.82058	0.000253226	0.130004	Proto-oncogene c-Fos
Cadr_000015434	3.90497	0.000271705	0.13396	Angiomotin-like protein 1
Cadr_000016801	5.79772	0.000290612	0.134038	Keratin, type II cytoskeletal 6A
Cadr_000022101	1.61813	0.000288145	0.134038	Tumor necrosis factor
Cadr_000019093	9.12533	0.000311233	0.134849	Keratin-associated protein 9-7
Cadr_000006248	-1.48809	0.000304482	0.134849	Jun dimerization protein 2
Cadr_000011824	5.11102	0.000359478	0.13935	Ly6/PLAUR domain-containing protein 5
Cadr_000004851	4.22123	0.000360606	0.13935	Serine protease inhibitor Kazal-type 5
Cadr_000001112	2.57751	0.00035	0.13935	Intersectin-1
Cadr_000006814	-5.02572	0.000358146	0.13935	Tumor necrosis factor-inducible gene 6 protein
Cadr_000016816	8.70188	0.000487747	0.159516	Keratin, type II cuticular Hb1
Cadr_000028495	6.5301	0.000502043	0.159516	Desmocollin-3
Cadr_000012093	6.20869	0.000495523	0.159516	Kallikrein-5
Cadr_000022111	4.42982	0.000470016	0.159516	Psoriasis susceptibility 1 candidate gene 2 protein
Cadr_000028865	3.64214	0.000450157	0.159516	Tripartite motif-containing protein 29
Cadr_000005500	1.47413	0.000468717	0.159516	Kunitz-type protease inhibitor 1
Cadr_000018594	-0.750137	0.000428658	0.159516	Growth arrest-specific protein 7
Cadr_000010914	-1.51641	0.000470733	0.159516	Transmembrane domain-containing protein TMIGD3
Cadr_000019105	7.15755	0.000531128	0.163008	hypothetical protein
Cadr_000024575	7.11607	0.000535836	0.163008	V-set and immunoglobulin domain-containing protein 8
Cadr_000001070	10.8291	0.000826731	0.178648	Keratin-associated protein 7-1
Cadr_000019096	10.2391	0.000860985	0.178648	hypothetical protein
Cadr_000028992	9.12004	0.000869102	0.178648	Alpha-crystallin B chain
Cadr_000019116	7.45401	0.000890797	0.178648	Keratin-associated protein 3-3
Cadr_000001241	7.13109	0.000873052	0.178648	hypothetical protein
Cadr_000019090	6.69113	0.000920183	0.178648	Keratin, type I cuticular Ha1
Cadr_000019102	6.65625	0.000819712	0.178648	hypothetical protein
Cadr_000019103	6.65612	0.000812152	0.178648	hypothetical protein
Cadr_000022085	4.71033	0.000908923	0.178648	Lymphocyte antigen 6 complex locus protein G6c
Cadr_000019835	4.24251	0.000738329	0.178648
Cadr_000015251	3.81814	0.000825016	0.178648	Solute carrier organic anion transporter family member 2B1
Cadr_000024144	3.56239	0.000837627	0.178648	Epithelial membrane protein 2
Cadr_000017846	3.34373	0.000829718	0.178648	b-type amino acid transporter 1
Cadr_000023038	2.70606	0.000924602	0.178648
Cadr_000030053	2.48675	0.00076206	0.178648	Probable ATP-dependent RNA helicase DDX58
Cadr_000001113	2.43838	0.00067525	0.178648	Intersectin-1
Cadr_000029506	2.14626	0.000761971	0.178648	Probable ATP-dependent RNA helicase DDX60
Cadr_000021613	1.86271	0.000794776	0.178648	Probable ATP-dependent RNA helicase DDX60
Cadr_000015975	1.31457	0.00083948	0.178648	ATP-binding cassette sub-family A member 1
Cadr_000005364	1.18651	0.000891804	0.178648	Probable phospholipid-transporting ATPase IM
Cadr_000022829	-1.00493	0.000924047	0.178648	Src-like-adapter
Cadr_000016090	-1.13463	0.000867233	0.178648
Cadr_000004067	-1.19525	0.000704025	0.178648	Interleukin-7 receptor subunit alpha
Cadr_000024262	-1.35718	0.000644617	0.178648	Glutamine synthetase
Cadr_000004452	-1.47942	0.000831868	0.178648	cAMP-responsive element modulator
Cadr_000001155	-1.55601	0.000684969	0.178648	Protein C-ets-2
Cadr_000011262	-2.0062	0.000792403	0.178648	Probable palmitoyltransferase ZDHHC1
Cadr_000019112	10.1021	0.000946288	0.1804	Keratin, high-sulfur matrix protein, B2C
Cadr_000029243	7.35881	0.000993565	0.182128	G-protein coupled receptor family C group 5 member D
Cadr_000005877	-1.17488	0.000973994	0.182128	NF-kappa-B inhibitor alpha
Cadr_000018235	-1.46187	0.00099045	0.182128	E3 ubiquitin-protein ligase pellino homolog 1
Cadr_000019117	10.8359	0.00107033	0.191295	Keratin-associated protein 3-3
Cadr_000029855	-1.14061	0.00106801	0.191295	hypothetical protein
Cadr_000016814	7.6938	0.00108891	0.192213	Keratin, type II cuticular Hb6
Cadr_000024787	5.06529	0.00114056	0.197443
Cadr_000013543	4.76878	0.00114684	0.197443	Collagen alpha-1 chain
Cadr_000003814	2.24303	0.00116978	0.197443	LINE-1 retrotransposable element ORF2 protein
Cadr_000019328	1.90801	0.00117378	0.197443	Arf-GAP with dual PH domain-containing protein 2
Cadr_000021610	2.58891	0.00119216	0.198204	LINE-1 retrotransposable element ORF2 protein
Cadr_000001191	10.4444	0.00142829	0.199837	hypothetical protein
Cadr_000019109	10.1192	0.00130414	0.199837	Keratin, high-sulfur matrix protein, B2C
Cadr_000028492	7.3824	0.00130695	0.199837	Desmoglein-1
Cadr_000027418	6.56977	0.00136729	0.199837	Epidermal retinol dehydrogenase 2
Cadr_000016793	6.09575	0.00146298	0.199837	Keratin, type II cytoskeletal 72
Cadr_000019114	5.98649	0.0013595	0.199837	Keratin, high-sulfur matrix protein, B2C
Cadr_000029684	4.35077	0.00146086	0.199837	Lysine-specific demethylase hairless
Cadr_000001185	3.82183	0.00129237	0.199837	Interferon-induced GTP-binding protein Mx1
Cadr_000001187	3.81838	0.0013993	0.199837	Interferon-induced GTP-binding protein Mx1
Cadr_000029907	3.41959	0.00136987	0.199837
Cadr_000028026	2.48437	0.00141625	0.199837	2'-5'-oligoadenylate synthase 1
Cadr_000018026	2.31593	0.00130062	0.199837	hypothetical protein
Cadr_000029287	2.15225	0.00146079	0.199837	Oxidized low-density lipoprotein receptor 1
Cadr_000021611	1.96502	0.00146754	0.199837	Probable ATP-dependent RNA helicase DDX60
Cadr_000015060	1.08721	0.00123318	0.199837	Tripartite motif-containing protein 5
Cadr_000002930	-0.952602	0.00145358	0.199837	TSC22 domain family protein 3
Cadr_000004857	-1.44003	0.00143316	0.199837	hypothetical protein
Cadr_000008015	-1.9643	0.00128211	0.199837	ADP-ribosylation factor-like protein 4A
Cadr_000021732	-2.46413	0.00143753	0.199837	Cysteine-rich secretory protein 3
Cadr_000019111	9.83673	0.00150302	0.202733	Keratin, high-sulfur matrix protein, B2C
Cadr_000001114	2.21176	0.00151717	0.202733	Intersectin-1
Cadr_000019113	8.13191	0.00154696	0.203174	hypothetical protein
Cadr_000021395	3.48714	0.00159152	0.203174	Sialoadhesin
Cadr_000002013	1.65962	0.00158209	0.203174	Probable E3 ubiquitin-protein ligase HERC6
Cadr_000020151	1.21851	0.00158255	0.203174
Cadr_000011796	-1.58539	0.00157318	0.203174	Pregnancy-specific beta-1-glycoprotein 8
Cadr_000021006	2.30801	0.00162949	0.206181	NFX1-type zinc finger-containing protein 1
Cadr_000008654	1.66818	0.00165946	0.208131	Autophagy-related protein 9B
Cadr_000019098	7.1199	0.00168683	0.209724	Keratin-associated protein 4-7
Cadr_000011507	5.56521	0.00172956	0.209985	Major allergen I polypeptide chain 2
Cadr_000004952	4.61315	0.00173299	0.209985	T-cell immunoglobulin and mucin domain-containing protein 4
Cadr_000021612	1.77296	0.00172544	0.209985	Probable ATP-dependent RNA helicase DDX60
Cadr_000019106	8.41826	0.00177068	0.212088	hypothetical protein
Cadr_000000618	6.63003	0.00181941	0.212088	Leucine-rich repeat-containing protein 15
Cadr_000023040	2.87264	0.00178566	0.212088	Plakophilin-1
Cadr_000002153	1.5929	0.00182451	0.212088	Toll-like receptor 10
Cadr_000023375	-1.45216	0.00179992	0.212088	Calcium/calmodulin-dependent protein kinase type 1G
Cadr_000025493	-0.805045	0.00184536	0.212782	CD97 antigen
Cadr_000001183	3.5378	0.00197311	0.224914	Interferon-induced GTP-binding protein Mx2
Cadr_000025738	1.86532	0.00198204	0.224914	Ran-binding protein 17
Cadr_000013388	2.42584	0.00204932	0.227141	Complement C1q subcomponent subunit A
Cadr_000021620	1.83353	0.00203348	0.227141	Probable ATP-dependent RNA helicase DDX60
Cadr_000004315	-1.62235	0.00202202	0.227141	Ubiquitin-like protein FUBI
Cadr_000030560	4.36115	0.00215584	0.235299	Plakophilin-3
Cadr_000013389	2.46759	0.00214558	0.235299	Complement C1q subcomponent subunit C
Cadr_000019092	6.16465	0.00223429	0.238375	Keratin, type I cuticular Ha3-I
Cadr_000001182	3.43008	0.00224997	0.238375	Interferon-induced GTP-binding protein Mx2
Cadr_000011744	2.22986	0.00228045	0.238375	Tyrosine-protein kinase receptor UFO
Cadr_000024493	1.94962	0.00222555	0.238375	SLAM family member 6
Cadr_000003482	0.852593	0.00228405	0.238375	Cytochrome b-245 heavy chain
Cadr_000028029	-0.718381	0.00227356	0.238375	Protein CUSTOS
Cadr_000027251	4.46307	0.00235295	0.241389	Charged multivesicular body protein 4c
Cadr_000028025	2.80199	0.0023592	0.241389	2'-5'-oligoadenylate synthase 1
Cadr_000021942	-0.749614	0.00236358	0.241389	Cyclin-dependent kinase inhibitor 1
Cadr_000019128	4.4214	0.0023982	0.243188	Keratin, type I cytoskeletal 27
Cadr_000000241	7.00889	0.002526	0.250811	Transmembrane 4 L6 family member 1
Cadr_000008989	2.82509	0.0025181	0.250811
Cadr_000028818	0.841371	0.00249824	0.250811	von Willebrand factor A domain-containing protein 5A
Cadr_000022260	2.35195	0.00256278	0.252708	Thymus-specific serine protease
Cadr_000028613	2.41444	0.00265088	0.257839	Receptor-type tyrosine-protein phosphatase mu
Cadr_000013390	1.94347	0.00264961	0.257839	Complement C1q subcomponent subunit B
Cadr_000029306	3.54388	0.00269653	0.259789	Pregnancy zone protein
Cadr_000001188	2.89434	0.00270727	0.259789	Interferon-induced GTP-binding protein Mx2
Cadr_000025219	6.93182	0.00273884	0.261066	hypothetical protein
Cadr_000013024	3.60545	0.00275844	0.261193	Ubiquitin-like protein ISG15
Cadr_000003573	1.86707	0.00281053	0.264375	Probable ATP-dependent RNA helicase DDX60
Cadr_000001189	3.52417	0.00286561	0.266589	Interferon-induced GTP-binding protein Mx1
Cadr_000030566	1.9586	0.00287136	0.266589	Interferon-induced transmembrane protein 1
Cadr_000030329	5.36288	0.00291842	0.26921
Cadr_000001245	9.04419	0.00298081	0.273203	hypothetical protein
Cadr_000011803	4.87384	0.00302559	0.273797	Ly6/PLAUR domain-containing protein 3
Cadr_000021826	4.30788	0.00300757	0.273797	Inactive tyrosine-protein kinase 7
Cadr_000011879	2.2958	0.00306025	0.275191	Optic atrophy 3 protein homolog
Cadr_000014156	1.9807	0.00321323	0.283257	Interferon-induced protein 44-like
Cadr_000003574	1.85477	0.00322919	0.283257	Probable ATP-dependent RNA helicase DDX60
Cadr_000016054	1.46103	0.00320014	0.283257	Thymic stromal cotransporter homolog
Cadr_000002152	1.25535	0.00322303	0.283257	Toll-like receptor 1
Cadr_000019836	3.30469	0.00325213	0.283531
Cadr_000006037	-0.8079	0.00335099	0.290379	60S acidic ribosomal protein P2
Cadr_000009470	7.56511	0.00343925	0.290504	Elongation of very long chain fatty acids protein 3
Cadr_000029485	2.98494	0.00347039	0.290504	Ubl carboxyl-terminal hydrolase 18
Cadr_000005816	2.11209	0.00340867	0.290504	Cerebellin-3
Cadr_000000901	2.07904	0.00347435	0.290504	Transmembrane protein 45A
Cadr_000023770	-0.809824	0.00338818	0.290504	Cytosolic arginine sensor for mTORC1 subunit 2
Cadr_000018186	-1.25054	0.00344371	0.290504	Cilia- and flagella-associated protein 36
Cadr_000030978	5.60454	0.00355482	0.294097	Small ubiquitin-related modifier 2
Cadr_000014739	-1.0643	0.00355846	0.294097	Ankyrin repeat and BTB/POZ domain-containing protein 2
Cadr_000016813	6.20055	0.00390059	0.32008	Keratin, type II microfibrillar, component 7C
Cadr_000009293	2.40069	0.00393999	0.32008	Interferon-induced protein with tetratricopeptide repeats 1
Cadr_000020873	-0.657134	0.00392476	0.32008	40S ribosomal protein S21
Cadr_000024774	2.96984	0.00410487	0.33159	Protein S100-A16
Cadr_000019371	7.00434	0.00420263	0.331985	Forkhead box protein N1
Cadr_000029918	1.82344	0.00415185	0.331985	Two pore calcium channel protein 1
Cadr_000014164	-1.12865	0.00416116	0.331985	Glutamine synthetase
Cadr_000013359	-1.2761	0.0041849	0.331985	Calcium/calmodulin-dependent protein kinase II inhibitor 1
Cadr_000009292	2.42151	0.00422618	0.332011	Interferon-induced protein with tetratricopeptide repeats 3
Cadr_000027255	5.30871	0.00433397	0.338618	Fatty acid-binding protein, adipocyte
Cadr_000028150	0.837461	0.00449681	0.349432	Chemokine-like receptor 1
Cadr_000019086	6.14027	0.0045414	0.350527	Keratin, type I cuticular Ha6
Cadr_000024495	1.89546	0.00457976	0.350527	SLAM family member 6
Cadr_000028819	1.26801	0.00458446	0.350527	von Willebrand factor A domain-containing protein 5A
Cadr_000018872	3.5127	0.0046653	0.352934	WAP four-disulfide core domain protein 3
Cadr_000022287	0.807001	0.00465703	0.352934	Histone H2B type 1
Cadr_000021007	1.89815	0.00476683	0.35783	Probable ATP-dependent RNA helicase DDX27
Cadr_000017706	-0.585687	0.00478007	0.35783	1,2-dihydroxy-3-keto-5-methylthiopentene dioxygenase
Cadr_000030052	1.48214	0.00483797	0.360278	Cytoplasmic aconitate hydratase
Cadr_000019916	2.28768	0.00487091	0.360851	E3 ubiquitin-protein ligase RNF213
Cadr_000011538	8.62757	0.00509375	0.361046	Keratinocyte differentiation-associated protein
Cadr_000016796	4.71476	0.00514014	0.361046	Keratin, type II cytoskeletal 5
Cadr_000013025	2.0171	0.00510516	0.361046
Cadr_000015212	1.88224	0.00509658	0.361046	P2Y purinoceptor 6
Cadr_000020249	1.30129	0.00513595	0.361046	C-C chemokine receptor type 2
Cadr_000024624	1.29281	0.00505478	0.361046	Antigen-presenting glycoprotein CD1d
Cadr_000028624	1.27085	0.00517656	0.361046	Thioredoxin domain-containing protein 2
Cadr_000007309	1.16496	0.00499037	0.361046	Signal transducer and activator of transcription 1
Cadr_000024775	1.13673	0.00513233	0.361046	Protein S100-A2
Cadr_000002020	1.02833	0.00516479	0.361046	Protein FAM13A
Cadr_000005798	1.01563	0.00499174	0.361046	Meiotic recombination protein REC8 homolog
Cadr_000005330	0.900606	0.00511493	0.361046	Unconventional myosin-Va
Cadr_000025494	-0.655411	0.00522768	0.362841	ATP-dependent RNA helicase DDX39A
Cadr_000018893	2.73687	0.00526935	0.363967	Carbonic anhydrase 4
Cadr_000011809	5.50933	0.00531164	0.365124	phospholipase A2 inhibitor and Ly6/PLAUR domain-containing protein
Cadr_000028369	-0.638927	0.00534237	0.365479	UPF0545 protein C22orf39 homolog
Cadr_000028178	4.36281	0.00542059	0.367316	Beta-crystallin A4
Cadr_000011793	-0.661698	0.0054141	0.367316	40S ribosomal protein S19
Cadr_000006137	0.773672	0.00548238	0.36975	mRNA decay activator protein ZFP36L1
Cadr_000016348	7.26552	0.00551685	0.369918	Argininosuccinate synthase
Cadr_000002837	3.76216	0.00554586	0.369918
Cadr_000009739	0.772062	0.00558835	0.369918	hypothetical protein
Cadr_000010986	0.573659	0.00556718	0.369918	Transcription termination factor 2
Cadr_000001184	3.11032	0.0056994	0.373807	Interferon-induced GTP-binding protein Mx2
Cadr_000026094	1.39373	0.00567547	0.373807
Cadr_000001714	6.47976	0.00573975	0.373877	Alcohol dehydrogenase 1
Cadr_000010535	-0.851662	0.00575276	0.373877	T-lymphoma invasion and metastasis-inducing protein 2
Cadr_000004473	3.51829	0.0058429	0.375799	hypothetical protein
Cadr_000029844	3.42252	0.00607144	0.375799	Lysozyme g-like protein 2
Cadr_000006396	2.42928	0.00597401	0.375799	Interferon alpha-inducible protein 27, mitochondrial
Cadr_000018853	2.25714	0.00596945	0.375799	Schlafen family member 11
Cadr_000026423	2.1169	0.00587313	0.375799	Indoleamine 2,3-dioxygenase 2
Cadr_000014157	2.02051	0.00593545	0.375799	Interferon-induced protein 44
Cadr_000022429	1.81969	0.00583567	0.375799	N-acetyllactosaminide beta-1,6-N-acetylglucosaminyl-transferase
Cadr_000027274	1.73847	0.00603305	0.375799	Interleukin-7
Cadr_000014219	1.70598	0.00591352	0.375799	Guanylate-binding protein 1
Cadr_000018967	1.37448	0.00602453	0.375799	E3 ubiquitin/ISG15 ligase TRIM25
Cadr_000021279	0.933099	0.00606976	0.375799	hypothetical protein
Cadr_000011664	2.96566	0.00617292	0.3788
Cadr_000024835	0.611369	0.00616256	0.3788	DNA-binding protein RFX5
Cadr_000017725	3.75506	0.00620428	0.379097	Radical S-adenosyl methionine domain-containing protein 2
Cadr_000013189	2.00288	0.0062488	0.380193	SPRY domain-containing SOCS box protein 1
Cadr_000012064	2.24586	0.00627671	0.380273
Cadr_000002735	0.633194	0.00633136	0.380364	ETS-related transcription factor Elf-4
Cadr_000017429	-0.922673	0.00633142	0.380364	Transmembrane protein 184B
Cadr_000030545	3.09414	0.00643261	0.381633	Interferon regulatory factor 7
Cadr_000019119	2.04302	0.00641726	0.381633	Keratin, type I cytoskeletal 39
Cadr_000000885	0.82106	0.00640205	0.381633	NF-kappa-B inhibitor zeta
Cadr_000024662	2.90595	0.00656862	0.388091	Cellular retinoic acid-binding protein 2
Cadr_000008225	1.71529	0.00667017	0.390861	Transcription factor EC
Cadr_000010748	0.896548	0.00665897	0.390861
Cadr_000009290	7.56348	0.00690131	0.391672	Interferon-induced protein with tetratricopeptide repeats 3
Cadr_000007647	6.99803	0.00673321	0.391672	Uncharacterized protein C2orf54
Cadr_000030505	3.70895	0.00681293	0.391672
Cadr_000028493	2.83015	0.00688032	0.391672	Desmocollin-1
Cadr_000006880	2.82466	0.00684256	0.391672	Interferon-induced helicase C domain-containing protein 1
Cadr_000018220	1.54904	0.00679746	0.391672	N-acetyllactosaminide beta-1,3-N-acetylglucosaminyltransferase 2
Cadr_000008454	1.42291	0.00691369	0.391672	Poly [ADP-ribose] polymerase 12
Cadr_000001474	-0.615685	0.00693055	0.391672	40S ribosomal protein S21
Cadr_000001572	-1.39409	0.00674464	0.391672	Protein NDNF
Cadr_000028949	2.19799	0.0070254	0.39493	NXPE family member 4
Cadr_000011709	-0.582964	0.00704345	0.39493	Dual specificity tyrosine-phosphorylation-regulated kinase 1B
Cadr_000024724	6.22856	0.0071042	0.396781
Cadr_000011666	3.17095	0.00728596	0.400879
Cadr_000014226	1.69432	0.00727378	0.400879	Guanylate-binding protein 1
Cadr_000005742	1.63614	0.00731776	0.400879	Matrix metalloproteinase-14
Cadr_000012645	1.15253	0.00730276	0.400879	Fibronectin type-III domain-containing protein 3A
Cadr_000000620	1.09673	0.00726541	0.400879	Probable cation-transporting ATPase 13A3
Cadr_000011663	3.10039	0.00743002	0.404591
Cadr_000027936	0.734424	0.00744691	0.404591	Coiled-coil domain-containing protein 62
Cadr_000011263	-1.88825	0.00747042	0.404591	Leucine-rich repeat-containing protein 36
Cadr_000017285	4.34457	0.00753064	0.405654	Nascent polypeptide-associated complex subunit alpha
Cadr_000027361	1.48964	0.00754679	0.405654	Deubiquitinating protein VCIP135
Cadr_000007796	0.564567	0.00758838	0.406362	HMG box-containing protein 1
Cadr_000021266	7.75338	0.0076252	0.40681	BPI fold-containing family B member 6
Cadr_000014414	1.08869	0.00765494	0.406878	Protein PAT1 homolog 1
Cadr_000020364	6.89856	0.0077822	0.408772	Sodium-coupled neutral amino acid transporter 3
Cadr_000013374	3.58487	0.0077958	0.408772	Rap1 GTPase-activating protein 1
Cadr_000021925	1.27587	0.00780491	0.408772	Cap-specific mRNA -methyltransferase 1
Cadr_000021008	0.580706	0.00773218	0.408772	Double-stranded RNA-binding protein Staufen homolog 1
Cadr_000016784	8.603	0.00796239	0.41087	Keratin, type II cytoskeletal 79
Cadr_000004887	0.926756	0.00793688	0.41087	Platelet-derived growth factor receptor beta
Cadr_000020250	0.673461	0.00790782	0.41087	C-C chemokine receptor type 5
Cadr_000013899	0.535917	0.00796228	0.41087	Epidermal growth factor receptor substrate 15
Cadr_000030936	-1.46385	0.00798865	0.41087	Hemoglobin subunit mu
Cadr_000009013	5.97835	0.00810622	0.415422
Cadr_000011874	-2.11722	0.00816346	0.416861	Protein fosB
Cadr_000007457	8.18021	0.00852614	0.42073	hypothetical protein
Cadr_000019130	4.43143	0.00830623	0.42073	Keratin, type I cytoskeletal 25
Cadr_000014021	2.81659	0.00865877	0.42073	KN motif and ankyrin repeat domain-containing protein 4
Cadr_000019354	2.21574	0.00832968	0.42073
Cadr_000026336	2.10756	0.00872337	0.42073	hypothetical protein
Cadr_000030167	1.95133	0.00858777	0.42073	hypothetical protein
Cadr_000013479	1.83956	0.00840403	0.42073	Terminal nucleotidyltransferase 5B
Cadr_000004080	1.82662	0.00873947	0.42073	Excitatory amino acid transporter 1
Cadr_000021615	1.77741	0.0087135	0.42073	Probable ATP-dependent RNA helicase DDX60
Cadr_000017079	1.7436	0.00832979	0.42073	Transcription factor RFX4
Cadr_000015064	1.37145	0.00844141	0.42073	Tripartite motif-containing protein 34
Cadr_000005747	1.29718	0.00867292	0.42073	GTP-binding protein REM 2
Cadr_000027606	1.23598	0.00863443	0.42073	Zinc finger CCHC domain-containing protein 2
Cadr_000000725	1.13046	0.00864415	0.42073	Poly [ADP-ribose] polymerase 9
Cadr_000024288	1.11851	0.008627	0.42073	Torsin-1A-interacting protein 2
Cadr_000017710	-0.513988	0.00872578	0.42073	40S ribosomal protein S7
Cadr_000029853	-0.723527	0.00867276	0.42073	hypothetical protein
Cadr_000029348	1.55729	0.00880444	0.422436	Complement C1r subcomponent
Cadr_000019590	2.19263	0.00885378	0.423382	Histone acetyltransferase KAT2A
Cadr_000030405	0.977179	0.00888465	0.423442	Choline kinase alpha
Cadr_000016808	4.96009	0.00891649	0.423548	Keratin, type II cuticular Hb2
Cadr_000001052	7.23317	0.00962021	0.425138	hypothetical protein
Cadr_000011682	7.10472	0.00925811	0.425138	F-box only protein 50
Cadr_000015270	6.42831	0.00984789	0.425138	Protein Wnt-11
Cadr_000016804	5.24014	0.00940751	0.425138	Keratin, type II cytoskeletal 75
Cadr_000019304	4.22321	0.00984405	0.425138	C-C motif chemokine 8
Cadr_000011506	3.75806	0.00921074	0.425138	Major allergen I polypeptide chain 1
Cadr_000015637	3.19871	0.00905669	0.425138	Multiple PDZ domain protein
Cadr_000009291	2.2848	0.00989082	0.425138	Interferon-induced protein with tetratricopeptide repeats 2
Cadr_000014430	2.25206	0.00922351	0.425138	Protein FAM111A
Cadr_000020595	2.12396	0.00923533	0.425138	E3 ubiquitin-protein ligase PDZRN3
Cadr_000018027	1.7914	0.00965994	0.425138	Interferon-induced, double-stranded RNA-activated protein kinase
Cadr_000004196	1.7659	0.00960144	0.425138	Serine/threonine-protein kinase PLK2
Cadr_000025562	1.65836	0.00969339	0.425138	Hematopoietic SH2 domain-containing protein
Cadr_000018025	1.52694	0.00975346	0.425138	G patch domain-containing protein 11
Cadr_000015902	1.33439	0.00898039	0.425138	Tudor domain-containing protein 7
Cadr_000016660	1.12762	0.00957115	0.425138	Signal transducer and activator of transcription 2
Cadr_000030426	1.04239	0.0090814	0.425138	G1/S-specific cyclin-D1
Cadr_000020247	0.952516	0.00922176	0.425138	Chemokine XC receptor 1
Cadr_000007726	0.720705	0.00973113	0.425138	hypothetical protein
Cadr_000016667	0.572868	0.00920085	0.425138	Bromodomain adjacent to zinc finger domain protein 2A
Cadr_000019348	0.56334	0.00941325	0.425138	WD repeat and SOCS box-containing protein 1
Cadr_000019210	0.509634	0.00959361	0.425138	Importin subunit beta-1
Cadr_000020417	-0.468199	0.0095303	0.425138	Protein phosphatase 1M
Cadr_000011701	-0.544959	0.00935941	0.425138	40S ribosomal protein S16
Cadr_000009382	-0.573473	0.00967284	0.425138	RRP12-like protein
Cadr_000016766	-0.608052	0.00990145	0.425138	UPF0160 protein MYG1, mitochondrial
Cadr_000013814	-0.615894	0.00979922	0.425138	40S ribosomal protein S8
Cadr_000021977	-0.674997	0.00966891	0.425138	40S ribosomal protein S10
Cadr_000026242	-1.21459	0.00973317	0.425138	Chondroitin sulfate proteoglycan 4
Cadr_000008193	-1.22795	0.00971545	0.425138	Endonuclease/exonuclease/phosphatase family domain-containing protein 1
Cadr_000000197	-1.56768	0.00918774	0.425138	hypothetical protein
Cadr_000004042	-2.81395	0.0097455	0.425138	hypothetical protein
Cadr_000014184	-0.513924	0.00999358	0.426532	Mucolipin-2
Cadr_000026351	-0.690946	0.00996953	0.426532	60S acidic ribosomal protein P1
Cadr_000020351	2.10836	0.0102006	0.432087	Ubiquitin-like modifier-activating enzyme 7
Cadr_000012094	1.13187	0.0102144	0.432087	Kallikrein-13
Cadr_000009372	0.716147	0.0101866	0.432087	Phosphoinositide 3-kinase adapter protein 1
Cadr_000024740	1.5109	0.0102825	0.433687	Double-stranded RNA-specific adenosine deaminase
Cadr_000011665	3.16369	0.0105419	0.434377
Cadr_000001907	2.91403	0.0104843	0.434377	C-X-C motif chemokine 10
Cadr_000020936	2.41454	0.0104335	0.434377	Z-DNA-binding protein 1
Cadr_000024723	1.87509	0.0104233	0.434377
Cadr_000012944	1.33555	0.0105043	0.434377	Tumor necrosis factor ligand superfamily member 13B
Cadr_000016033	1.31681	0.0104546	0.434377	DnaJ homolog subfamily C member 25
Cadr_000004572	0.581915	0.0105374	0.434377
Cadr_000029121	-2.25142	0.0103849	0.434377	hypothetical protein
Cadr_000027597	5.70615	0.0106817	0.43452
Cadr_000017500	3.3454	0.0106974	0.43452	Cold shock domain-containing protein C2
Cadr_000019355	2.1424	0.0106638	0.43452	Nitric oxide synthase, inducible
Cadr_000014646	0.600357	0.0106362	0.43452	hypothetical protein
Cadr_000020416	-0.609549	0.0106361	0.43452	Twinfilin-2
Cadr_000030496	8.0058	0.0109392	0.437215	hypothetical protein
Cadr_000024797	6.57529	0.010857	0.437215
Cadr_000010388	2.77499	0.0109682	0.437215	Oligodendrocyte transcription factor 3
Cadr_000001676	1.01086	0.010901	0.437215	Methylcytosine dioxygenase TET2
Cadr_000010882	0.982356	0.0108497	0.437215	Sodium-dependent neutral amino acid transporter SLC6A17
Cadr_000013576	0.956658	0.0108768	0.437215	E3 ubiquitin-protein ligase RNF19B
Cadr_000013278	0.683462	0.0110084	0.437215	Protein DDI1 homolog 2
Cadr_000002372	-0.610144	0.0110056	0.437215	Max dimerization protein 4
Cadr_000030796	-1.97618	0.0110976	0.439539	hypothetical protein
Cadr_000014224	1.57483	0.0111519	0.439829	Guanylate-binding protein 1
Cadr_000030535	-0.783319	0.0111665	0.439829	p53-induced death domain-containing protein 1
Cadr_000017724	2.57041	0.011228	0.440674	UMP-CMP kinase 2, mitochondrial
Cadr_000021771	1.36882	0.0112568	0.440674	Bis-triphosphatase ENPP4
Cadr_000027084	-1.02388	0.0112804	0.440674	6-phosphofructo-2-kinase/fructose-2,6-bisphosphatase 3
Cadr_000028494	1.44917	0.0113563	0.442432	Desmocollin-2
Cadr_000020304	1.04711	0.0115453	0.442846
Cadr_000003423	0.960192	0.0115253	0.442846	Protein XRP2
Cadr_000004895	-0.536225	0.0114743	0.442846	40S ribosomal protein S14
Cadr_000030865	-0.594117	0.0114097	0.442846	BAI1-associated protein 3
Cadr_000030534	-0.610456	0.0114866	0.442846	60S acidic ribosomal protein P2
Cadr_000028842	-1.33238	0.0115528	0.442846	Cytotoxic and regulatory T-cell molecule
Cadr_000021616	1.54291	0.0116396	0.443793	Probable ATP-dependent RNA helicase DDX60
Cadr_000030564	1.0118	0.0116283	0.443793	Interferon-induced transmembrane protein 1
Cadr_000028306	5.96147	0.0117359	0.446277	Sushi domain-containing protein 2
Cadr_000016949	4.08095	0.0118881	0.450863	Sodium-coupled neutral amino acid transporter 4
Cadr_000016789	7.50128	0.0119314	0.451311	Keratin, type II cytoskeletal 1b
Cadr_000002014	2.26371	0.0122333	0.456646	E3 ISG15--protein ligase HERC5
Cadr_000018773	1.68502	0.0122475	0.456646	XIAP-associated factor 1
Cadr_000009503	1.31245	0.0121049	0.456646	SH3 and PX domain-containing protein 2A
Cadr_000008453	1.16363	0.0122641	0.456646	Thromboxane-A synthase
Cadr_000018071	0.727351	0.0121625	0.456646	Sodium/calcium exchanger 1
Cadr_000022965	-0.479627	0.0122492	0.456646	WD repeat-containing protein 97
Cadr_000030544	1.80596	0.0123202	0.457543	Cadherin-related family member 5
Cadr_000029914	6.17501	0.0126997	0.460427	MAL-like protein
Cadr_000023552	2.32852	0.0125266	0.460427	Tyrosine-protein phosphatase non-receptor type substrate 1
Cadr_000011769	2.06001	0.0125958	0.460427
Cadr_000017070	1.63058	0.0128236	0.460427	Ankyrin repeat and BTB/POZ domain-containing protein BTBD11
Cadr_000022450	1.5773	0.0127865	0.460427	Desmoplakin
Cadr_000000726	1.55745	0.0127171	0.460427	E3 ubiquitin-protein ligase DTX3L
Cadr_000029209	1.30245	0.012697	0.460427	Receptor-type tyrosine-protein phosphatase O
Cadr_000021770	1.23494	0.0128017	0.460427	Ectonucleotide pyrophosphatase/phosphodiesterase family member 5
Cadr_000007956	1.17672	0.0124871	0.460427	Sterile alpha motif domain-containing protein 9
Cadr_000010935	0.981527	0.0129131	0.460427	Monocarboxylate transporter 1
Cadr_000024933	0.693991	0.0128968	0.460427	Interferon regulatory factor 8
Cadr_000011659	-0.443782	0.0127841	0.460427	Eukaryotic translation initiation factor 3 subunit K
Cadr_000002489	-0.55664	0.0128662	0.460427	Translocon-associated protein subunit delta
Cadr_000025483	-0.656221	0.012765	0.460427	MHC class II regulatory factor RFX1
Cadr_000027704	-0.939733	0.0128338	0.460427	UPF0729 protein C18orf32 homolog
Cadr_000010868	-1.12229	0.0126118	0.460427	Glutathione S-transferase Mu 3
Cadr_000004847	3.97736	0.0131439	0.464406	Secretoglobin family 3A member 2
Cadr_000007861	3.5271	0.0131297	0.464406	Interferon-induced transmembrane protein 3
Cadr_000016099	3.39175	0.0131546	0.464406
Cadr_000016119	-0.557593	0.0130792	0.464406	60S ribosomal protein L36
Cadr_000029261	1.36632	0.0132074	0.465122	Apoptosis facilitator Bcl-2-like protein 14
Cadr_000028727	3.42375	0.0134501	0.472504	Homeobox protein BarH-like 2
Cadr_000018784	1.73945	0.0134936	0.472873	XIAP-associated factor 1
Cadr_000019083	4.40342	0.0139936	0.473011	Keratin, type I cytoskeletal 15
Cadr_000016794	4.14494	0.0143111	0.473011	Keratin, type II cytoskeletal 74
Cadr_000011422	3.90291	0.0140876	0.473011	Multidrug resistance-associated protein 9
Cadr_000021817	2.51757	0.0148019	0.473011	Solute carrier family 22 member 7
Cadr_000000559	2.36309	0.013959	0.473011	Receptor-transporting protein 4
Cadr_000012055	1.99295	0.0139094	0.473011	L-amino-acid oxidase
Cadr_000013021	1.74369	0.0141133	0.473011	Pleckstrin homology domain-containing family N member 1
Cadr_000022164	1.72459	0.0144215	0.473011	Tripartite motif-containing protein 15
Cadr_000010676	1.58504	0.0144751	0.473011	Guanylate-binding protein 5
Cadr_000000723	1.58343	0.0144766	0.473011	Poly [ADP-ribose] polymerase 14
Cadr_000017065	1.44492	0.0139829	0.473011	Ankyrin repeat and BTB/POZ domain-containing protein BTBD11
Cadr_000001134	1.42804	0.014579	0.473011	MORC family CW-type zinc finger protein 3
Cadr_000015917	1.32394	0.0147063	0.473011	Tripartite motif-containing protein 14
Cadr_000000224	1.23916	0.0135451	0.473011	Phospholipid scramblase 2
Cadr_000004048	1.19272	0.0148131	0.473011	Threonine--tRNA ligase, cytoplasmic
Cadr_000002894	1.07049	0.0148209	0.473011	Solute carrier family 25 member 53
Cadr_000015058	1.02865	0.013993	0.473011	Tripartite motif-containing protein 5
Cadr_000027327	0.87488	0.0140075	0.473011	Nuclear receptor coactivator 2
Cadr_000026120	0.816816	0.0147005	0.473011	Zinc finger and SCAN domain-containing protein 2
Cadr_000020489	0.774754	0.0140249	0.473011	Deoxyribonuclease gamma
Cadr_000009321	0.73607	0.0146449	0.473011	Hematopoietically-expressed homeobox protein HHEX
Cadr_000014069	0.69934	0.0140256	0.473011	cAMP-specific 3',5'-cyclic phosphodiesterase 4B
Cadr_000013859	0.564951	0.0146709	0.473011	MOB kinase activator 3C
Cadr_000030252	-0.41943	0.014164	0.473011	Multifunctional methyltransferase subunit TRM112-like protein
Cadr_000013313	-0.460625	0.0136602	0.473011	Protein RCC2
Cadr_000022009	-0.506546	0.0147022	0.473011	40S ribosomal protein S18
Cadr_000012391	-0.520426	0.0145442	0.473011	40S ribosomal protein S5
Cadr_000020418	-0.553473	0.0143643	0.473011	WD repeat-containing protein 82
Cadr_000024992	-0.636898	0.0138544	0.473011	60S ribosomal protein L13
Cadr_000012171	-0.695514	0.013603	0.473011	Myeloid-associated differentiation marker
Cadr_000004103	-0.769182	0.0146074	0.473011	60S ribosomal protein L37
Cadr_000024958	-0.80439	0.014676	0.473011	Protein BANP
Cadr_000013995	-0.817553	0.0138229	0.473011	Transcription factor AP-1
Cadr_000006560	-0.915315	0.0142758	0.473011	Cysteine-rich protein 2
Cadr_000029766	-0.921375	0.0146848	0.473011	E3 ubiquitin-protein ligase SH3RF3
Cadr_000004801	-1.16628	0.0142315	0.473011	Protocadherin-1
Cadr_000017358	-1.218	0.0143737	0.473011	Heme oxygenase 1
Cadr_000009573	-1.30772	0.0147725	0.473011	Actin filament-associated protein 1-like 2
Cadr_000016300	-1.31051	0.0143409	0.473011	Probable inactive glycosyltransferase 25 family member 3
Cadr_000009301	-1.47008	0.0136939	0.473011	5-hydroxytryptamine receptor 7
Cadr_000004345	0.928187	0.0149116	0.473664	Thrombospondin-4
Cadr_000025374	0.708258	0.014942	0.473664	Intercellular adhesion molecule 1
Cadr_000017198	-1.0035	0.0149084	0.473664	Suppressor of cytokine signaling 2
Cadr_000009394	-1.15686	0.0149739	0.473664	Arginine vasopressin-induced protein 1
Cadr_000005740	0.795141	0.0151333	0.474025	hypothetical protein
Cadr_000008730	-0.395803	0.0150912	0.474025	DnaJ homolog subfamily B member 6
Cadr_000010607	-1.90062	0.015158	0.474025	Uncharacterized protein C6orf118
Cadr_000030111	-2.6648	0.0151842	0.474025	BDNF/NT-3 growth factors receptor
Cadr_000019690	-2.95593	0.0150864	0.474025	Voltage-dependent calcium channel gamma-4 subunit
Cadr_000011797	-3.3643	0.0151276	0.474025	CD177 antigen
Cadr_000028048	0.743337	0.0152682	0.475373	NAD-dependent protein lipoamidase sirtuin-4, mitochondrial
Cadr_000017415	0.739745	0.0152939	0.475373	2-amino-3-ketobutyrate coenzyme A ligase, mitochondrial
Cadr_000012810	2.009	0.0154012	0.476636	Cis-aconitate decarboxylase
Cadr_000016266	-0.589385	0.0153698	0.476636	60S ribosomal protein L12
Cadr_000023370	3.26744	0.0154545	0.476959	Interferon regulatory factor 6
Cadr_000007316	1.66423	0.0157118	0.476959	Nuclear envelope integral membrane protein 2
Cadr_000025810	1.2915	0.0155148	0.476959	Netrin receptor UNC5A
Cadr_000009502	1.21118	0.0155125	0.476959	E3 ubiquitin-protein ligase NEURL1
Cadr_000024273	0.879774	0.0156059	0.476959	Immediate early response gene 5 protein
Cadr_000004425	0.765828	0.0156987	0.476959	Endoplasmic reticulum aminopeptidase 1
Cadr_000005797	0.692559	0.0156496	0.476959	E3 ubiquitin-protein ligase RNF31
Cadr_000017045	-0.510812	0.0155538	0.476959	Carboxypeptidase M
Cadr_000008192	-1.01392	0.0156847	0.476959	Endonuclease/exonuclease/phosphatase family domain-containing protein 1
Cadr_000010405	-0.472804	0.0157983	0.478568	Cbp/p300-interacting transactivator 2
Cadr_000017911	1.48946	0.0158342	0.478642	Ethanolaminephosphotransferase 1
Cadr_000022350	-0.633519	0.0159688	0.481692	Transcription factor E2F3
Cadr_000024830	1.34773	0.0161082	0.484874
Cadr_000027332	-0.689999	0.0161764	0.485905	60S ribosomal protein L13
Cadr_000019190	-0.664335	0.0162347	0.486633	60S ribosomal protein L23
Cadr_000004663	-3.16002	0.0163615	0.489407	C-X-C motif chemokine 14
Cadr_000016314	-0.921227	0.0164082	0.48978	Phytanoyl-CoA dioxygenase domain-containing protein 1
Cadr_000025776	3.16579	0.0168159	0.490096	Homeobox protein MSX-2
Cadr_000000397	2.62847	0.017142	0.490096	Probable cationic amino acid transporter
Cadr_000009305	2.61817	0.0171202	0.490096	ADP-ribose pyrophosphatase, mitochondrial
Cadr_000030272	2.46939	0.0170869	0.490096	Basic leucine zipper transcriptional factor ATF-like 2
Cadr_000021946	2.03513	0.0167653	0.490096	Transcription factor ETV7
Cadr_000007254	1.94557	0.0171729	0.490096	SPATS2-like protein
Cadr_000025591	1.41226	0.0168775	0.490096	Coiled-coil domain-containing protein 194
Cadr_000027655	1.31989	0.0164738	0.490096	Transcription factor 4
Cadr_000024594	1.13743	0.0170282	0.490096	Gamma-interferon-inducible protein 16
Cadr_000008133	1.05165	0.0169952	0.490096	Beta-chimaerin
Cadr_000009093	0.985133	0.0170957	0.490096	Urokinase-type plasminogen activator
Cadr_000023314	0.828746	0.0170021	0.490096	Cytosolic phospholipase A2
Cadr_000008418	0.77255	0.0166586	0.490096
Cadr_000001091	0.597	0.0165688	0.490096	Synaptojanin-1
Cadr_000019181	0.460537	0.0168093	0.490096	ADP-ribosylation factor-like protein 5C
Cadr_000020370	-0.419142	0.0169477	0.490096	Tumor suppressor candidate 2
Cadr_000012248	-0.553305	0.0170957	0.490096	60S ribosomal protein L28
Cadr_000028232	-0.628156	0.017108	0.490096	Transcobalamin-2
Cadr_000029854	-0.834812	0.0170271	0.490096	hypothetical protein
Cadr_000016400	-0.854486	0.0168322	0.490096	Ral guanine nucleotide dissociation stimulator
Cadr_000014088	-1.16401	0.0165705	0.490096	Growth arrest and DNA damage-inducible protein GADD45 alpha
Cadr_000009538	-1.29055	0.0170256	0.490096	Dual specificity protein phosphatase 5
Cadr_000031167	-1.47116	0.0172272	0.490668	hypothetical protein
Cadr_000024722	2.53989	0.0176147	0.494802
Cadr_000005744	1.14623	0.0175936	0.494802	Matrix metalloproteinase-14
Cadr_000020305	0.658421	0.017549	0.494802	Coiled-coil domain-containing protein 51
Cadr_000030531	-0.552045	0.0176112	0.494802	DNA-directed RNA polymerases I, II, and III subunit RPABC5
Cadr_000024813	-0.632821	0.0174452	0.494802	Protein S100-A10
Cadr_000011732	-0.924367	0.0175185	0.494802	Inositol-trisphosphate 3-kinase C
Cadr_000001889	-2.7578	0.0174486	0.494802	Growth-regulated protein homolog gamma
Cadr_000006907	1.0915	0.0176895	0.495931	Sodium channel protein type 9 subunit alpha
Cadr_000005868	0.543187	0.0177859	0.497656	Bromodomain adjacent to zinc finger domain protein 1A
Cadr_000004702	-0.62675	0.0181696	0.507399	Early growth response protein 1
Cadr_000024299	0.853957	0.0182059	0.507422
Cadr_000019780	1.92196	0.0185033	0.514243	CMRF35-like molecule 8
Cadr_000016092	-1.55225	0.0185225	0.514243
Cadr_000003169	0.648255	0.0186124	0.51474	Transcription initiation factor TFIID subunit 1
Cadr_000023435	-1.00517	0.0185896	0.51474	Cyclin-dependent kinase 18
Cadr_000027962	3.27196	0.0189331	0.516612	4-hydroxyphenylpyruvate dioxygenase
Cadr_000028017	1.31928	0.0187853	0.516612	TRAF-type zinc finger domain-containing protein 1
Cadr_000015903	1.1737	0.0188295	0.516612	Tudor domain-containing protein 7
Cadr_000014644	0.349871	0.018902	0.516612	DNA damage-binding protein 2
Cadr_000028050	-0.544923	0.0188978	0.516612	60S acidic ribosomal protein P0
Cadr_000029830	-0.686297	0.0188036	0.516612	60S ribosomal protein L31
Cadr_000020707	-0.732339	0.0189098	0.516612	Cullin-associated NEDD8-dissociated protein 2
Cadr_000025143	-0.654607	0.0190371	0.518462	Amino-terminal enhancer of split
Cadr_000024643	1.37787	0.0190805	0.518655	Fc receptor-like protein 5
Cadr_000025730	0.479722	0.0191774	0.520266	Lymphocyte cytosolic protein 2
Cadr_000018404	-0.540151	0.0192125	0.520266	INO80 complex subunit B
Cadr_000011175	3.17766	0.0194093	0.521644	Tyrosine aminotransferase
Cadr_000003281	2.71873	0.0194083	0.521644	6-phosphofructo-2-kinase/fructose-2,6-bisphosphatase 1
Cadr_000006393	1.62475	0.0193435	0.521644	hypothetical protein
Cadr_000021011	0.484418	0.0193134	0.521644	Brefeldin A-inhibited guanine nucleotide-exchange protein 2
Cadr_000029298	-1.02869	0.0194465	0.521663	Early activation antigen CD69
Cadr_000007899	1.86541	0.0195836	0.524356	Semaphorin-3D
Cadr_000013493	2.11976	0.0196254	0.524494	Interferon alpha-inducible protein 6
Cadr_000027423	-0.567363	0.0196813	0.525006	40S ribosomal protein S20
Cadr_000029244	4.06855	0.0197684	0.526349	Retinoic acid-induced protein 3
Cadr_000024807	3.42096	0.0199214	0.528131	Trichohyalin
Cadr_000023255	0.854718	0.0199048	0.528131
Cadr_000025222	-0.491019	0.0199462	0.528131	MICOS complex subunit MIC13
Cadr_000013742	0.806435	0.0199948	0.52844	Transcription factor HIVEP3
Cadr_000011977	-0.538532	0.0200495	0.528908	60S ribosomal protein L18
Cadr_000000517	3.68645	0.0201252	0.529926	Transmembrane epididymal protein 1A
Cadr_000021568	1.31382	0.0202687	0.531746	Thrombomodulin
Cadr_000013969	-0.535295	0.0202478	0.531746	Delta-sterol reductase
Cadr_000013165	0.741669	0.0203257	0.532265	Period circadian protein homolog 3
Cadr_000019789	3.16984	0.0203893	0.532954	Fatty acid desaturase 6
Cadr_000008078	2.47929	0.0204756	0.534235	Transmembrane glycoprotein NMB
Cadr_000026127	1.05516	0.020682	0.537675	Alpha-protein kinase 3
Cadr_000017296	-0.539362	0.0206827	0.537675	Glioma pathogenesis-related protein 1
Cadr_000024428	2.10273	0.0210534	0.5385	Lymphotactin
Cadr_000000417	1.68535	0.0209406	0.5385	Tumor necrosis factor ligand superfamily member 10
Cadr_000018777	1.63015	0.0210074	0.5385	F-box only protein 39
Cadr_000024853	0.90979	0.021038	0.5385	Aryl hydrocarbon receptor nuclear translocator
Cadr_000008828	0.906728	0.0210464	0.5385	Protein ARV1
Cadr_000028002	0.548679	0.0210526	0.5385	SH2B adapter protein 3
Cadr_000005357	0.490488	0.0210133	0.5385	Ubiquitin carboxyl-terminal hydrolase 8
Cadr_000018087	-0.514658	0.0208532	0.5385	mRNA decay activator protein ZFP36L2
Cadr_000028373	-0.848283	0.0208762	0.5385	Platelet glycoprotein Ib beta chain
Cadr_000016080	1.1676	0.0211647	0.54038	Zinc finger protein 618
Cadr_000020410	-0.484113	0.0212623	0.541904	60S ribosomal protein L29
Cadr_000012412	1.84628	0.0213079	0.5421	Potassium-transporting ATPase alpha chain 2
Cadr_000024741	1.296	0.0214248	0.543805	Neuronal acetylcholine receptor subunit beta-2
Cadr_000021237	0.590784	0.021451	0.543805	E3 ubiquitin-protein ligase Itchy homolog
Cadr_000023450	1.06059	0.0215717	0.544932	Pleckstrin homology domain-containing family A member 6
Cadr_000010624	-0.539221	0.0215595	0.544932	FGFR1 oncogene partner
Cadr_000015254	-0.529212	0.0216263	0.545349	40S ribosomal protein S3
Cadr_000018243	-0.795922	0.0217298	0.546993	Neutral amino acid transporter A
Cadr_000029311	6.3551	0.0218234	0.547423	Alpha-2-macroglobulin-like protein 1
Cadr_000007601	6.28865	0.0218147	0.547423	Collagen alpha-3 chain
Cadr_000019319	1.37077	0.0220417	0.54809	Unconventional myosin-Id
Cadr_000015720	0.692121	0.0220289	0.54809	Dedicator of cytokinesis protein 8
Cadr_000004615	0.636063	0.0219226	0.54809	Interferon regulatory factor 1
Cadr_000029976	-0.485277	0.0220001	0.54809	E3 ubiquitin-protein ligase RMND5A
Cadr_000011921	-0.931411	0.0220236	0.54809	Transmembrane protein 160
Cadr_000025081	-0.64359	0.0221736	0.550414	40S ribosomal protein S15
Cadr_000021808	0.595828	0.0222726	0.551913	DNA polymerase eta
Cadr_000019266	3.24404	0.0225398	0.555321	Collagen alpha-1 chain
Cadr_000020251	1.00919	0.0226043	0.555321	Chemokine C-C motif receptor-like 2
Cadr_000010276	0.80549	0.0225072	0.555321	Nuclear receptor coactivator 7
Cadr_000020307	0.777968	0.0225775	0.555321	Protein shisa-5
Cadr_000004515	0.704263	0.0224596	0.555321	TIR domain-containing adapter molecule 2
Cadr_000001398	0.452733	0.0226466	0.555405	Transmembrane protein 154
Cadr_000011403	0.476164	0.0227395	0.556727	Adenylate cyclase type 7
Cadr_000021393	6.1471	0.0228995	0.556832	Disintegrin and metalloproteinase domain-containing protein 33
Cadr_000024745	1.26455	0.0228692	0.556832	SH2 domain-containing adapter protein E
Cadr_000025345	0.513745	0.0228677	0.556832	Low-density lipoprotein receptor
Cadr_000016588	-0.689614	0.0227905	0.556832	E3 ubiquitin-protein ligase MARCH9
Cadr_000000636	6.42316	0.0230606	0.556978	Apolipoprotein D
Cadr_000004956	3.46941	0.0230054	0.556978	Protein FAM71B
Cadr_000000474	0.916649	0.0231296	0.556978	Lysosome-associated membrane glycoprotein 3
Cadr_000004814	0.405324	0.0230796	0.556978	Rho GTPase-activating protein 26
Cadr_000026278	-0.441979	0.0231392	0.556978	Ubiquitin-like protein 7
Cadr_000024684	-1.26564	0.0231169	0.556978	Prelamin-A/C
Cadr_000011137	3.42925	0.0233124	0.557854	Fatty acid 2-hydroxylase
Cadr_000014862	0.563397	0.0232808	0.557854	Hermansky-Pudlak syndrome 5 protein
Cadr_000030285	-0.456291	0.0232725	0.557854	Ubiquitin-like protein FUBI
Cadr_000019960	-0.622931	0.0233317	0.557854	Anaphase-promoting complex subunit 11
Cadr_000019384	-0.472247	0.0235082	0.561135	Calfacilitin
Cadr_000012432	3.39563	0.0236448	0.563455	Gap junction beta-2 protein
Cadr_000000113	0.959899	0.0236924	0.56365	DnaJ homolog subfamily C member 13
Cadr_000013023	1.37682	0.0237827	0.564759	Transcription factor HES-4
Cadr_000009830	1.00246	0.023818	0.564759	Toll-like receptor 2
Cadr_000020107	1.4935	0.0239278	0.566418	TPR and ankyrin repeat-containing protein 1
Cadr_000016854	0.638202	0.0239672	0.566418	Disco-interacting protein 2 homolog B
Cadr_000009065	-0.587404	0.0240422	0.567253	40S ribosomal protein S24
Cadr_000000993	0.902863	0.0241024	0.567737	Ubiquitin carboxyl-terminal hydrolase 25
Cadr_000002151	0.691653	0.0241567	0.56808	Toll-like receptor 6
Cadr_000030565	1.21431	0.0242676	0.56975	hypothetical protein
Cadr_000012711	-1.15881	0.0245502	0.575442	Regulator of cell cycle RGCC
Cadr_000008033	1.15865	0.0247031	0.575911	Anterior gradient protein 2 homolog
Cadr_000029654	0.814073	0.0246957	0.575911	Mitoferrin-1
Cadr_000007329	-0.553941	0.0247314	0.575911	Putative 60S ribosomal protein L37a
Cadr_000024244	-0.797562	0.0247028	0.575911	Laminin subunit gamma-2
Cadr_000021072	-0.472494	0.0248461	0.577642	Protein SYS1 homolog
Cadr_000021924	1.08297	0.0250138	0.580597	Cap-specific mRNA -methyltransferase 1
Cadr_000002323	3.80587	0.0252477	0.581814	Proactivator polypeptide-like 1
Cadr_000003398	2.04273	0.0251923	0.581814	hypothetical protein
Cadr_000029509	1.22506	0.0252234	0.581814
Cadr_000030907	-0.519237	0.0252697	0.581814	Phosphatidylinositol N-acetylglucosaminyltransferase subunit Q
Cadr_000002702	-0.615549	0.0251373	0.581814	60S ribosomal protein L29
Cadr_000007338	1.09549	0.0254279	0.584498
Cadr_000020358	-0.507086	0.0254681	0.584498	Vacuolar fusion protein MON1 homolog A
Cadr_000007032	1.33718	0.0256598	0.585141
Cadr_000017278	1.13091	0.0256054	0.585141	Neuron navigator 3
Cadr_000008102	0.661448	0.025642	0.585141	Sorting nexin-10
Cadr_000016230	-0.697927	0.025603	0.585141	60S ribosomal protein L35
Cadr_000031380	1.74221	0.0258148	0.585237	Interferon-induced, double-stranded RNA-activated protein kinase
Cadr_000029472	0.73188	0.0258305	0.585237	Adenosine deaminase 2
Cadr_000003374	0.38098	0.0258318	0.585237	Serine/threonine-protein kinase pim-2
Cadr_000004940	-0.475402	0.0259096	0.585237	Fatty acid hydroxylase domain-containing protein 2
Cadr_000009381	-1.23533	0.02581	0.585237	GSK-3-binding protein FRAT2
Cadr_000005336	-1.75535	0.0258707	0.585237	RNA polymerase-associated protein LEO1
Cadr_000007092	5.7133	0.0260792	0.586035	Collagen alpha-1 chain
Cadr_000017604	1.33111	0.0260851	0.586035	hypothetical protein
Cadr_000010720	-0.523249	0.0261088	0.586035	60S ribosomal protein L5
Cadr_000029814	-1.27521	0.0260328	0.586035	Interleukin-1 receptor type 2
Cadr_000009146	4.35823	0.0261595	0.586252	Neuropeptide FF receptor 1
Cadr_000004246	0.597611	0.0263412	0.586646	G2/mitotic-specific cyclin-B1
Cadr_000018513	0.565341	0.02626	0.586646	N-acetylglucosaminyl-phosphatidylinositol de-N-acetylase
Cadr_000026131	-0.633805	0.0263103	0.586646	40S ribosomal protein S17
Cadr_000027059	-1.46438	0.0262567	0.586646	Glutathione peroxidase 1
Cadr_000016790	5.16743	0.0265828	0.587609	Keratin, type II cytoskeletal 1
Cadr_000022924	1.74112	0.0266311	0.587609	Lymphocyte antigen 6L
Cadr_000017384	1.31591	0.0265826	0.587609	Intraflagellar transport protein 27 homolog
Cadr_000025811	1.18245	0.0265929	0.587609	Hexokinase-3
Cadr_000015280	1.06007	0.0264627	0.587609
Cadr_000002098	0.911841	0.026483	0.587609	Probable phospholipid-transporting ATPase VD
Cadr_000028313	-0.504353	0.0267261	0.587996	Macrophage migration inhibitory factor
Cadr_000030275	-0.748843	0.0267308	0.587996	N-acetylated-alpha-linked acidic dipeptidase-like protein
Cadr_000005472	1.25241	0.0267947	0.588495	Spectrin beta chain, non-erythrocytic 5
Cadr_000015260	3.19446	0.0268618	0.58874
Cadr_000002242	0.749793	0.0268882	0.58874	Cytoplasmic polyadenylation element-binding protein 2
Cadr_000016795	4.09883	0.0271288	0.590394	Keratin, type II cytoskeletal 71
Cadr_000026288	1.5466	0.0271028	0.590394	Protein PML
Cadr_000024930	-0.400423	0.027164	0.590394	Cytochrome c oxidase subunit 4 isoform 1, mitochondrial
Cadr_000028251	-0.465782	0.0271611	0.590394	Phosphatidylserine decarboxylase proenzyme, mitochondrial
Cadr_000020160	-0.604531	0.027171	0.590394	60S ribosomal protein L14
Cadr_000004198	-0.854043	0.0272115	0.590394	cAMP-specific 3',5'-cyclic phosphodiesterase 4D
Cadr_000013407	-0.55033	0.0272948	0.590411	60S ribosomal protein L11
Cadr_000021902	-0.766253	0.0272585	0.590411	SAYSvFN domain-containing protein 1
Cadr_000026290	2.90806	0.0273483	0.590674	hypothetical protein
Cadr_000025307	-0.841536	0.0274419	0.591802	CD320 antigen
Cadr_000022106	0.47152	0.0276008	0.594331	MHC class I polypeptide-related sequence B
Cadr_000021296	1.66579	0.0277821	0.596438	Interferon regulatory factor 4
Cadr_000020841	-0.488799	0.0277703	0.596438	Pancreatic progenitor cell differentiation and proliferation factor
Cadr_000012488	-0.694352	0.0278944	0.597952	60S ribosomal protein L21
Cadr_000007383	-0.463945	0.0280847	0.601129	DnaJ homolog subfamily B member 2
Cadr_000029137	0.746358	0.0281416	0.601448	Inositol 1,4,5-trisphosphate receptor type 2
Cadr_000022300	2.05194	0.0283026	0.602188	Histone H2B type 1-B
Cadr_000025606	-0.533215	0.0282629	0.602188	60S ribosomal protein L18a
Cadr_000021151	-0.628695	0.028291	0.602188	Protein phosphatase 1 regulatory inhibitor subunit 16B
Cadr_000007343	0.782096	0.0284291	0.603981	C-X-C chemokine receptor type 2
Cadr_000007475	1.47916	0.0287052	0.605349	Monocarboxylate transporter 14
Cadr_000024917	1.09789	0.0285434	0.605349	Dimethylaniline monooxygenase [N-oxide-forming] 5
Cadr_000006813	1.07648	0.0286962	0.605349	N-myc-interactor
Cadr_000021847	0.827596	0.0286434	0.605349	E3 ubiquitin-protein ligase UBR2
Cadr_000015719	0.460062	0.0286627	0.605349	Dedicator of cytokinesis protein 8
Cadr_000003282	2.10745	0.028885	0.60741
Cadr_000001212	-0.378829	0.0288879	0.60741	Homeobox protein PKNOX1
Cadr_000006971	0.589847	0.0289437	0.607691	Transcription factor Sp3
Cadr_000000270	1.5384	0.0290325	0.607769	P2Y purinoceptor 14
Cadr_000024123	-0.514415	0.0290292	0.607769	Calcium-regulated heat stable protein 1
Cadr_000025446	0.571782	0.0291934	0.610244	Deoxyribonuclease-2-alpha
Cadr_000009583	-0.619534	0.0292927	0.611425	40S ribosomal protein S7
Cadr_000019906	1.74437	0.0294296	0.612532	TBC1 domain family member 16
Cadr_000024645	0.910715	0.0294313	0.612532	SLAM family member 5
Cadr_000010591	-1.19553	0.0294904	0.61287	1-acyl-sn-glycerol-3-phosphate acyltransferase delta
Cadr_000014227	1.35147	0.0296313	0.614903	Guanylate-binding protein 1
Cadr_000024779	8.12364	0.0302363	0.616021	Protein S100-A7
Cadr_000015505	1.41548	0.0298116	0.616021
Cadr_000006510	1.13274	0.0302147	0.616021	hypothetical protein
Cadr_000028517	1.00414	0.0302884	0.616021	Tetratricopeptide repeat protein 39C
Cadr_000000988	0.772215	0.0298757	0.616021	Nuclear receptor-interacting protein 1
Cadr_000023811	0.705709	0.0300335	0.616021	Phosphorylase b kinase gamma catalytic chain, skeletal muscle/heart isoform
Cadr_000018800	0.56278	0.0298608	0.616021	Rabankyrin-5
Cadr_000006280	0.558389	0.0300504	0.616021	Serine palmitoyltransferase 2
Cadr_000022067	-0.387256	0.0300181	0.616021	Serine/threonine-protein kinase 19
Cadr_000028674	-0.39071	0.0298162	0.616021	Thymocyte nuclear protein 1
Cadr_000027927	-0.402637	0.0299766	0.616021	Probable peptide chain release factor C12orf65, mitochondrial
Cadr_000012396	-0.509249	0.0301251	0.616021	hypothetical protein
Cadr_000019998	-0.645973	0.0302678	0.616021	Ketosamine-3-kinase
Cadr_000020766	-1.71215	0.0300944	0.616021	Selenocysteine-specific elongation factor
Cadr_000019545	2.14522	0.0304067	0.61657	ETS translocation variant 4
Cadr_000020677	1.66422	0.0304447	0.61657	Plasma membrane calcium-transporting ATPase 2
Cadr_000028368	-0.49658	0.0304095	0.61657	39S ribosomal protein L40, mitochondrial
Cadr_000024735	-0.514213	0.0305655	0.618141	Pre-B-cell leukemia transcription factor-interacting protein 1
Cadr_000009557	1.77943	0.030777	0.618474	Transcription factor 7-like 2
Cadr_000015566	1.44391	0.03071	0.618474	Interferon alpha-4
Cadr_000024569	0.595539	0.0307983	0.618474	GPI mannosyltransferase 1
Cadr_000029592	-0.355384	0.0306317	0.618474	Integrator complex subunit 9
Cadr_000021858	-0.516601	0.030788	0.618474
Cadr_000031379	1.70132	0.0308434	0.618512	Interferon-induced, double-stranded RNA-activated protein kinase
Cadr_000027108	-1.8858	0.0310171	0.620787	Prostaglandin F synthase 1
Cadr_000029790	-2.23245	0.0310437	0.620787
Cadr_000019179	-0.572743	0.0311951	0.622943	60S ribosomal protein L19
Cadr_000011164	1.1365	0.0313405	0.624975	Hydrocephalus-inducing protein homolog
Cadr_000017125	1.24124	0.0314114	0.625515	DNA damage-regulated autophagy modulator protein 1
Cadr_000001262	5.68184	0.0315381	0.627165	Collagen alpha-1 chain
Cadr_000014223	2.06699	0.0315911	0.627346	Guanylate-binding protein 1
Cadr_000007342	0.643432	0.0316547	0.627738	C-X-C chemokine receptor type 2
Cadr_000020308	0.726796	0.0317235	0.62823	6-phosphofructo-2-kinase/fructose-2,6-bisphosphatase 4
Cadr_000029946	3.84659	0.0321608	0.632603	Interleukin-1 family member 10
Cadr_000014001	1.13632	0.0321655	0.632603	Cytochrome P450 2J2
Cadr_000030356	0.902802	0.0320445	0.632603	Spectrin beta chain, non-erythrocytic 2
Cadr_000022449	-0.473834	0.0321517	0.632603	U11/U12 small nuclear ribonucleoprotein 48 kDa protein
Cadr_000024572	-0.510203	0.0321199	0.632603	Protein turtle homolog A
Cadr_000024897	1.20911	0.0326028	0.635148	Ankyrin repeat domain-containing protein 35
Cadr_000002598	0.709495	0.0325857	0.635148	Synaptic functional regulator FMR1
Cadr_000030248	-0.496012	0.0325366	0.635148	Bcl2-associated agonist of cell death
Cadr_000005933	-0.605496	0.0324592	0.635148	40S ribosomal protein S29
Cadr_000020244	-0.770469	0.0326059	0.635148	hypothetical protein
Cadr_000026839	-1.33327	0.0323825	0.635148	Bleomycin hydrolase
Cadr_000014918	-2.69866	0.0324148	0.635148	Alpha-parvin
Cadr_000021177	2.10748	0.0327152	0.636412	Protein MROH8
Cadr_000013953	0.634776	0.0327614	0.636444	CUB domain-containing protein 2
Cadr_000019549	0.860429	0.0328422	0.637073	Transmembrane protein 106A
Cadr_000006466	-0.924684	0.0328829	0.637073	Solute carrier family 25 member 47
Cadr_000015671	1.67209	0.0332306	0.63776	Programmed cell death 1 ligand 1
Cadr_000015847	1.16704	0.0331425	0.63776	Tropomyosin alpha-1 chain
Cadr_000020186	1.12518	0.0332237	0.63776	NK-tumor recognition protein
Cadr_000029288	0.892977	0.0330894	0.63776	C-type lectin domain family 7 member A
Cadr_000024370	-0.432116	0.0331752	0.63776	Peroxiredoxin-6
Cadr_000011940	-0.443597	0.0329867	0.63776	Ribosome biogenesis protein NOP53
Cadr_000025993	-1.07002	0.0330778	0.63776	Tetratricopeptide repeat protein 23
Cadr_000011848	3.41613	0.0334023	0.640196	Basal cell adhesion molecule
Cadr_000003379	-1.2229	0.0334837	0.640897
Cadr_000012067	0.924643	0.0335393	0.641104
Cadr_000019854	2.06431	0.0338662	0.643909	Serotonin N-acetyltransferase
Cadr_000007339	1.09325	0.0337731	0.643909
Cadr_000013238	0.934486	0.0338368	0.643909	Mitofusin-2
Cadr_000020431	-0.816466	0.0338615	0.643909	Small integral membrane protein 4
Cadr_000007314	0.496613	0.0339951	0.645501	NGFI-A-binding protein 1
Cadr_000028490	3.22694	0.0341047	0.645866	Desmoglein-3
Cadr_000013219	-0.46515	0.0340602	0.645866	UbiA prenyltransferase domain-containing protein 1
Cadr_000012580	2.60103	0.0343994	0.646363
Cadr_000014228	1.3887	0.0349538	0.646363	Guanylate-binding protein 4
Cadr_000013373	1.33798	0.0346198	0.646363	Alkaline phosphatase, tissue-nonspecific isozyme
Cadr_000020617	1.17631	0.0349284	0.646363	Inositol 1,4,5-trisphosphate receptor type 1
Cadr_000019937	1.16059	0.034689	0.646363	BAH and coiled-coil domain-containing protein 1
Cadr_000007801	1.13131	0.0347019	0.646363	Nicotinamide phosphoribosyltransferase
Cadr_000018969	0.9144	0.0351707	0.646363	Diacylglycerol kinase epsilon
Cadr_000016032	0.866944	0.0350604	0.646363	Prostaglandin reductase 1
Cadr_000030461	0.724689	0.0349866	0.646363	Tumor necrosis factor receptor superfamily member 26
Cadr_000009545	0.721641	0.0341991	0.646363	Leucine-rich repeat protein SHOC-2
Cadr_000002779	0.529759	0.0344389	0.646363	Lysosome-associated membrane glycoprotein 2
Cadr_000017750	0.520491	0.034602	0.646363	Disintegrin and metalloproteinase domain-containing protein 17
Cadr_000024274	0.494472	0.0351633	0.646363	Major histocompatibility complex class I-related gene protein
Cadr_000018386	0.46919	0.0345152	0.646363	Methylcytosine dioxygenase TET3
Cadr_000027977	0.388274	0.0351226	0.646363	P2X purinoceptor 4
Cadr_000027196	-0.389318	0.0344251	0.646363	Mitogen-activated protein kinase kinase kinase 8
Cadr_000003815	-0.423754	0.0350099	0.646363	CD99 antigen
Cadr_000001266	-0.462848	0.0349615	0.646363	Lanosterol synthase
Cadr_000015596	-0.482162	0.0344128	0.646363	40S ribosomal protein S6
Cadr_000021321	-0.943189	0.035094	0.646363	Sulfiredoxin-1
Cadr_000007881	-1.16272	0.0351648	0.646363	Voltage-dependent calcium channel subunit alpha-2/delta-1
Cadr_000002568	-1.50908	0.0351687	0.646363	Heat shock transcription factor, X-linked member 3
Cadr_000015093	-1.73091	0.0347138	0.646363	Hemoglobin subunit beta
Cadr_000008456	0.764502	0.035283	0.646764	Lysine-specific demethylase 7A
Cadr_000025760	0.696374	0.0352741	0.646764	CREB3 regulatory factor
Cadr_000026334	0.965021	0.0355183	0.650244	Uveal autoantigen with coiled-coil domains and ankyrin repeats protein
Cadr_000018412	-0.418664	0.0356014	0.650931	Serine protease HTRA2, mitochondrial
Cadr_000019367	1.58743	0.0357175	0.651388	Vitronectin
Cadr_000011961	-0.510373	0.0356819	0.651388	Coiled-coil domain-containing protein 114
Cadr_000017870	-0.780966	0.035806	0.652171	UBX domain-containing protein 2A
Cadr_000017225	1.15166	0.0359111	0.653253	Dual specificity protein phosphatase 6
Cadr_000021173	0.816025	0.0360236	0.654467	Neuronal proto-oncogene tyrosine-protein kinase Src
Cadr_000029317	1.58478	0.0362328	0.657433	Growth/differentiation factor 3
Cadr_000030259	1.77698	0.0363529	0.657941	Neurexin-2-beta
Cadr_000005256	0.898391	0.0363087	0.657941	Vacuolar protein sorting-associated protein 13C
Cadr_000014964	-0.605751	0.0363998	0.657957	60S ribosomal protein L27a
Cadr_000010671	1.54055	0.0366237	0.661168	hypothetical protein
Cadr_000021760	1.4271	0.0371066	0.668834	Ankyrin repeat domain-containing protein 66
Cadr_000004300	0.699491	0.0371419	0.668834	DNA polymerase kappa
Cadr_000028347	1.93715	0.0372795	0.670468	Apoptosis-inducing factor 3
Cadr_000015366	1.46032	0.0373624	0.671115	hypothetical protein
Cadr_000008768	0.518117	0.0374707	0.671788
Cadr_000024571	-0.768418	0.0374938	0.671788	SLAM family member 9
Cadr_000022001	0.603421	0.0375775	0.672294	Death domain-associated protein 6
Cadr_000012049	-0.420624	0.0376161	0.672294	Mediator of RNA polymerase II transcription subunit 25
Cadr_000017119	1.56958	0.0376939	0.672843
Cadr_000005401	0.891177	0.0379985	0.673735	Normal mucosa of esophagus-specific gene 1 protein
Cadr_000018118	0.806069	0.0382307	0.673735	Protein kinase C epsilon type
Cadr_000015207	0.798289	0.0383093	0.673735	F-BAR and double SH3 domains protein 2
Cadr_000026388	0.792042	0.0381396	0.673735	hypothetical protein
Cadr_000020306	0.740862	0.0380819	0.673735	ATR-interacting protein
Cadr_000020439	0.584015	0.0380182	0.673735	Scm-like with four MBT domains protein 1
Cadr_000016839	0.462806	0.0381089	0.673735	Electroneutral sodium bicarbonate exchanger 1
Cadr_000011453	-0.403457	0.0382906	0.673735	Protein C19orf12 homolog
Cadr_000026141	-0.637228	0.0380356	0.673735	UPF0235 protein C15orf40 homolog
Cadr_000000677	-0.781874	0.0377933	0.673735	60S ribosomal protein L35a
Cadr_000003838	-1.5396	0.0382922	0.673735	Cytokine receptor-like factor 2
Cadr_000000328	-1.77894	0.0382887	0.673735	Myeloid leukemia factor 1
Cadr_000031239	2.21317	0.0384576	0.675511	NACHT, LRR and PYD domains-containing protein 12
Cadr_000023833	0.406978	0.0385707	0.676667	hypothetical protein
Cadr_000014476	2.18974	0.0386257	0.676803	Plasma protease C1 inhibitor
Cadr_000004848	3.7711	0.0391383	0.677885	Secretoglobin family 3A member 2
Cadr_000024796	3.32076	0.0391272	0.677885	hypothetical protein
Cadr_000025563	3.10337	0.0388859	0.677885	Calcium and integrin-binding family member 3
Cadr_000024742	2.66642	0.0403893	0.677885	hypothetical protein
Cadr_000024634	2.37275	0.0390756	0.677885	CD5 antigen-like
Cadr_000006725	2.01888	0.0405778	0.677885	G-protein coupled receptor 39
Cadr_000030717	1.67467	0.0393118	0.677885
Cadr_000030705	1.6577	0.0394261	0.677885	Cyclic GMP-AMP synthase
Cadr_000008043	1.48053	0.0389634	0.677885	Histone deacetylase 9
Cadr_000014478	1.36502	0.0391742	0.677885	Ubiquitin/ISG15-conjugating enzyme E2 L6
Cadr_000027928	1.34128	0.0401116	0.677885	hypothetical protein
Cadr_000029290	1.32606	0.0407753	0.677885	C-type lectin domain family 9 member A
Cadr_000015927	0.992845	0.040401	0.677885	Collagen alpha-1 chain
Cadr_000022308	0.800187	0.0396004	0.677885	Sodium-dependent phosphate transport protein 3
Cadr_000010351	0.756217	0.040068	0.677885	Serine/threonine-protein kinase Sgk1
Cadr_000005422	0.728694	0.0408665	0.677885
Cadr_000019779	0.722554	0.0407398	0.677885	CMRF35-like molecule 2
Cadr_000003456	0.706444	0.0403998	0.677885	Peripheral plasma membrane protein CASK
Cadr_000018917	0.704839	0.0391001	0.677885	Vacuole membrane protein 1
Cadr_000003255	0.683878	0.0408576	0.677885	Zinc finger X-linked protein ZXDB
Cadr_000031192	0.637619	0.040691	0.677885	Choline/ethanolaminephosphotransferase 1
Cadr_000015365	0.617982	0.0407785	0.677885	Transmembrane protein 135
Cadr_000021880	0.585171	0.0395134	0.677885	UNC5C-like protein
Cadr_000002149	0.503605	0.0402096	0.677885	Kelch-like protein 5
Cadr_000006622	0.502971	0.0398067	0.677885	UDP-glucose:glycoprotein glucosyltransferase 1
Cadr_000013548	0.435531	0.0406142	0.677885	KH domain-containing, RNA-binding, signal transduction-associated protein 1
Cadr_000002222	-0.310373	0.040164	0.677885	Dihydropteridine reductase
Cadr_000029323	-0.37151	0.0403939	0.677885	Forkhead box protein J2
Cadr_000013036	-0.380163	0.040559	0.677885	Ubiquitin-conjugating enzyme E2 J2
Cadr_000016644	-0.471546	0.0389488	0.677885	40S ribosomal protein S26
Cadr_000017422	-0.480578	0.0398528	0.677885	DNA-directed RNA polymerases I, II, and III subunit RPABC2
Cadr_000021857	-0.496738	0.0404584	0.677885	G1/S-specific cyclin-D3
Cadr_000000659	-0.512309	0.0401471	0.677885	Tctex1 domain-containing protein 2
Cadr_000024891	-0.515341	0.0394646	0.677885	Thioredoxin-interacting protein
Cadr_000017447	-0.619155	0.0408352	0.677885	Dynein light chain 4, axonemal
Cadr_000002128	-0.62775	0.0409159	0.677885	Ubiquitin carboxyl-terminal hydrolase isozyme L1
Cadr_000005498	-0.718171	0.0387376	0.677885	60S ribosomal protein L32
Cadr_000013503	-0.822014	0.0404083	0.677885	ATPase inhibitor, mitochondrial
Cadr_000009380	-0.881763	0.0396462	0.677885	Proto-oncogene FRAT1
Cadr_000016647	-0.91557	0.0403521	0.677885	hypothetical protein
Cadr_000001895	-1.02066	0.0397366	0.677885	Amphiregulin
Cadr_000007757	-1.02897	0.0402503	0.677885	Protein YAE1 homolog
Cadr_000015756	-1.09653	0.0409004	0.677885	Cell surface hyaluronidase
Cadr_000017579	-1.17786	0.040128	0.677885
Cadr_000012215	-1.2989	0.0398057	0.677885	Natural cytotoxicity triggering receptor 1
Cadr_000029741	-1.36081	0.040468	0.677885	Growth arrest and DNA damage-inducible protein GADD45 gamma
Cadr_000010435	-1.458	0.039134	0.677885
Cadr_000013993	2.18138	0.0410847	0.678647	Tumor-associated calcium signal transducer 2
Cadr_000028028	1.85393	0.0410242	0.678647	2'-5'-oligoadenylate synthase-like protein
Cadr_000014221	1.58243	0.0411042	0.678647	Guanylate-binding protein 4
Cadr_000012798	2.46481	0.0411986	0.67942	TBC1 domain family member 4
Cadr_000021855	2.11992	0.0415028	0.680795	Uncharacterized protein C6orf132 homolog
Cadr_000018774	1.49282	0.0420173	0.680795	F-box only protein 39
Cadr_000021278	0.747973	0.0419618	0.680795	Nucleolar protein 4-like
Cadr_000015974	0.737275	0.0420438	0.680795	Protein NipSnap homolog 3A
Cadr_000012100	0.698892	0.0414067	0.680795	Myeloid cell surface antigen CD33
Cadr_000020558	0.66231	0.042005	0.680795	Kelch repeat and BTB domain-containing protein 8
Cadr_000026604	0.517631	0.0419756	0.680795	Interferon regulatory factor 2
Cadr_000024649	0.515437	0.0417837	0.680795	ETS translocation variant 3
Cadr_000003270	0.412757	0.0417947	0.680795	Ubiquilin-2
Cadr_000001387	-0.335139	0.0413921	0.680795	Transmembrane protein 131-like
Cadr_000029593	-0.416664	0.0419676	0.680795	Exostosin-like 3
Cadr_000001090	-0.467356	0.0419944	0.680795	Cilia- and flagella-associated protein 298
Cadr_000025223	-0.631006	0.0420237	0.680795	Hydroxysteroid 11-beta-dehydrogenase 1-like protein
Cadr_000018662	-0.912031	0.0415042	0.680795	Sodium/potassium-transporting ATPase subunit beta-2
Cadr_000023115	-0.943071	0.0419853	0.680795	Regulator of G-protein signaling 1
Cadr_000019578	-1.28866	0.0419875	0.680795	Estradiol 17-beta-dehydrogenase 1
Cadr_000016031	1.11693	0.0422162	0.681728	Prostaglandin reductase 1
Cadr_000005411	0.9537	0.0422309	0.681728	Dual oxidase 2
Cadr_000020368	0.615443	0.0422444	0.681728	Leucine-rich single-pass membrane protein 2
Cadr_000028229	5.19594	0.0423026	0.681897	SEC14-like protein 4
Cadr_000003852	-0.464086	0.0424552	0.683582	Coiled-coil domain-containing protein 127
Cadr_000007641	-0.47195	0.0425028	0.683582	Aminopeptidase RNPEPL1
Cadr_000005770	5.25262	0.0431211	0.684088	Embryonal Fyn-associated substrate
Cadr_000021295	2.73527	0.042784	0.684088	Dual specificity protein phosphatase 15
Cadr_000006825	2.00427	0.0432381	0.684088	Formin-like protein 2
Cadr_000023928	1.72779	0.0428718	0.684088	hypothetical protein
Cadr_000023745	1.30045	0.0430354	0.684088	Carbohydrate-responsive element-binding protein
Cadr_000001306	1.14601	0.0427637	0.684088	Transmembrane protein 144
Cadr_000002719	1.13158	0.0427458	0.684088	Immunoglobulin superfamily member 1
Cadr_000001695	0.849026	0.0427337	0.684088	Zinc transporter ZIP8
Cadr_000013433	0.816247	0.0431412	0.684088	Transmembrane protein 50A
Cadr_000010378	0.539203	0.0432169	0.684088	Mitogen-activated protein kinase kinase kinase 5
Cadr_000010109	0.459733	0.0429744	0.684088	Beta/gamma crystallin domain-containing protein 1
Cadr_000006787	0.405738	0.0433873	0.684088	Zinc finger E-box-binding homeobox 2
Cadr_000013850	-0.494794	0.0433035	0.684088	Cytochrome b-c1 complex subunit 6, mitochondrial
Cadr_000013931	-0.51737	0.0433596	0.684088	UPF0587 protein C1orf123 homolog
Cadr_000012186	-0.597195	0.0432046	0.684088	tRNA-splicing endonuclease subunit Sen34
Cadr_000012681	-0.599913	0.0433954	0.684088	Translationally-controlled tumor protein
Cadr_000000049	-0.674433	0.0433032	0.684088	2-hydroxyacyl-CoA lyase 1
Cadr_000029277	-0.942504	0.0432226	0.684088	Killer cell lectin-like receptor subfamily I member 1
Cadr_000006908	1.16676	0.0435698	0.685325	Sodium channel protein type 9 subunit alpha
Cadr_000014645	0.57717	0.0435244	0.685325	Lysosomal acid phosphatase
Cadr_000024635	0.979945	0.043706	0.686712	Fc receptor-like protein 1
Cadr_000019217	3.54684	0.0438537	0.688276	Transcription factor Sp6
Cadr_000012187	-0.425384	0.0439389	0.688858	40S ribosomal protein S9
Cadr_000029653	0.883392	0.0441189	0.690167	Homeobox protein Nkx-3.1
Cadr_000011540	0.865306	0.0440771	0.690167
Cadr_000010881	1.65962	0.0442579	0.690826	Sodium-dependent neutral amino acid transporter SLC6A17
Cadr_000023991	1.16938	0.044306	0.690826	ATP-binding cassette sub-family A member 3
Cadr_000010030	0.76583	0.0442217	0.690826	Mitogen-activated protein kinase kinase kinase 7
Cadr_000020481	0.686841	0.0445023	0.692377	2',5'-phosphodiesterase 12
Cadr_000011029	-0.972145	0.0444546	0.692377	Cysteine-rich secretory protein LCCL domain-containing 2
Cadr_000006422	-0.454975	0.044695	0.694514	Glutaredoxin-related protein 5, mitochondrial
Cadr_000022794	-0.482038	0.0447369	0.694514	Myc proto-oncogene protein
Cadr_000028855	1.69875	0.0451329	0.696528	Tubulin-specific chaperone cofactor E-like protein
Cadr_000004888	0.958965	0.0450136	0.696528	Platelet-derived growth factor receptor beta
Cadr_000018067	0.695683	0.0451557	0.696528	Sodium/calcium exchanger 1
Cadr_000023766	0.644861	0.0449729	0.696528	Neutrophil cytosol factor 1
Cadr_000013403	0.623648	0.0451589	0.696528	Arf-GAP with SH3 domain, ANK repeat and PH domain-containing protein 3
Cadr_000028030	-0.539117	0.0450477	0.696528	Hepatocyte nuclear factor 1-alpha
Cadr_000000722	1.20046	0.0452664	0.697435	HSPB1-associated protein 1
Cadr_000018382	-0.511893	0.045347	0.697925	Bifunctional methylenetetrahydrofolate dehydrogenase/cyclohydrolase, mitochondrial
Cadr_000008348	-1.89222	0.0454961	0.699465	Small lysine-rich protein 1
Cadr_000030335	-0.44617	0.0455763	0.699946	Phosphofurin acidic cluster sorting protein 1
Cadr_000007160	0.539449	0.0457597	0.701635	Cyclic AMP-responsive element-binding protein 1
Cadr_000011953	-1.32187	0.0457844	0.701635	hypothetical protein
Cadr_000004876	1.64685	0.0460283	0.703045	Rho guanine nucleotide exchange factor 37
Cadr_000001534	0.753168	0.0460731	0.703045	Major facilitator superfamily domain-containing protein 8
Cadr_000004439	0.752082	0.0459791	0.703045	Chromodomain-helicase-DNA-binding protein 1
Cadr_000029683	-0.418645	0.0460658	0.703045	Receptor expression-enhancing protein 4
Cadr_000012346	-0.4769	0.0461331	0.70321	hypothetical protein
Cadr_000017317	0.46678	0.0462104	0.703638	Zinc finger C3H1 domain-containing protein
Cadr_000003272	0.63771	0.0464529	0.704263	Krueppel-like factor 8
Cadr_000007174	-0.477274	0.0464866	0.704263	Elongation factor 1-beta
Cadr_000021960	-0.559959	0.0464977	0.704263	60S ribosomal protein L10a
Cadr_000026277	-0.576354	0.0464769	0.704263	Ubiquitin-like protein 7
Cadr_000017677	-0.750701	0.0464702	0.704263	Rab-like protein 2B
Cadr_000026576	3.3546	0.0467969	0.70655	Protocadherin Fat 1
Cadr_000019385	-0.471421	0.0467741	0.70655	60S ribosomal protein L23a
Cadr_000024508	-1.16285	0.046733	0.70655	Fc receptor-like B
Cadr_000027096	0.568252	0.046853	0.706649	Ankyrin repeat and SOCS box protein 13
Cadr_000024753	0.434193	0.0469318	0.707093	Tropomyosin alpha-3 chain
Cadr_000001042	0.685868	0.0470464	0.708072	Transcription regulator protein BACH1
Cadr_000024547	0.335125	0.0471453	0.708815	T-lymphocyte surface antigen Ly-9
Cadr_000028020	-0.579792	0.0472807	0.710105	60S ribosomal protein L6
Cadr_000026092	0.35531	0.0474732	0.712248	AP-3 complex subunit sigma-2
Cadr_000013611	-0.458958	0.0476096	0.713545	Small integral membrane protein 12
Cadr_000016203	1.07018	0.0476761	0.713793	Zinc finger and BTB domain-containing protein 26
Cadr_000016663	1.55852	0.048101	0.714281	Lens fiber major intrinsic protein
Cadr_000026497	0.835151	0.0480931	0.714281	Werner syndrome ATP-dependent helicase
Cadr_000019855	0.764671	0.0481671	0.714281	Inactive rhomboid protein 2
Cadr_000007203	0.7011	0.0482223	0.714281	Calcium-responsive transcription factor
Cadr_000029662	0.383042	0.0479681	0.714281	Tumor necrosis factor receptor superfamily member 10B
Cadr_000022269	0.312579	0.0482582	0.714281	Butyrophilin subfamily 2 member A1
Cadr_000030427	-0.33507	0.0478822	0.714281	Protein LTO1 homolog
Cadr_000019290	-0.353485	0.0481356	0.714281	Leucine-rich repeat-containing protein 37A
Cadr_000011873	-0.449411	0.047979	0.714281	DNA excision repair protein ERCC-1
Cadr_000022869	-0.498695	0.0479139	0.714281	Chromatin accessibility complex protein 1
Cadr_000016424	-0.698636	0.0482191	0.714281	72 kDa inositol polyphosphate 5-phosphatase
Cadr_000024300	1.39909	0.0487522	0.714351	hypothetical protein
Cadr_000002825	1.00072	0.0489624	0.714351	Kelch-like protein 13
Cadr_000006881	0.917799	0.0489099	0.714351	Grancalcin
Cadr_000007729	0.890595	0.0488911	0.714351	E3 ubiquitin-protein ligase HECW1
Cadr_000009510	0.748898	0.0484415	0.714351	Collagen alpha-1 chain
Cadr_000015412	0.747463	0.0487781	0.714351	Centrosomal protein of 295 kDa
Cadr_000024679	-0.439673	0.0488263	0.714351	Polyamine-modulated factor 1
Cadr_000008308	-0.477318	0.0488158	0.714351	ADP-ribosylation factor 5
Cadr_000011962	-0.481796	0.048591	0.714351	Epithelial membrane protein 3
Cadr_000026458	-0.485965	0.0489185	0.714351	U6 snRNA-associated Sm-like protein LSm1
Cadr_000023620	-0.497132	0.048498	0.714351	Zinc finger protein 394
Cadr_000029093	-0.513376	0.0489558	0.714351	Uncharacterized protein KIAA1551
Cadr_000007770	-0.527614	0.0486874	0.714351	T cell receptor gamma variable 3
Cadr_000003396	-1.89721	0.0484605	0.714351	Sperm acrosome-associated protein 5
Cadr_000018270	2.83379	0.0491208	0.714366	Prokineticin receptor 1
Cadr_000019723	1.65093	0.0494585	0.714366	ATP-binding cassette sub-family A member 6
Cadr_000012668	1.50433	0.0492366	0.714366	Carboxypeptidase B2
Cadr_000021807	0.705186	0.0491689	0.714366	GTP-binding protein 2
Cadr_000019912	-0.312289	0.049463	0.714366	Eukaryotic initiation factor 4A-III
Cadr_000009497	-0.406035	0.0494361	0.714366	Calcium homeostasis modulator protein 2
Cadr_000003401	-0.569184	0.0493698	0.714366	Protein UXT
Cadr_000018182	-0.622356	0.0494007	0.714366	Translation initiation factor IF-2, mitochondrial
Cadr_000023373	-0.659971	0.0493486	0.714366	Corticosteroid 11-beta-dehydrogenase isozyme 1
Cadr_000022546	-0.697793	0.0493693	0.714366	Transmembrane protein 64
Cadr_000016810	3.6487	0.0499817	0.716071	Keratin, type II cuticular Hb5
Cadr_000023195	1.24495	0.0498258	0.716071	Toll-like receptor 5
Cadr_000028504	0.977681	0.0498871	0.716071	Transcription initiation factor TFIID subunit 4B
Cadr_000006624	0.859363	0.049827	0.716071	UDP-glucose:glycoprotein glucosyltransferase 1
Cadr_000027382	0.46281	0.0499319	0.716071	YTH domain-containing family protein 3
Cadr_000017926	-0.423546	0.0497883	0.716071	Ketohexokinase
Cadr_000023853	-0.52858	0.0499762	0.716071	B-cell CLL/lymphoma 7 protein family member C
Cadr_000010215	-0.68004	0.0497618	0.716071	Zinc finger-containing ubiquitin peptidase 1
Cadr_000024759	0.410344	0.0500623	0.716508	Zinc transporter ZIP1
Cadr_000009284	-1.09167	0.0502778	0.718872	Ankyrin repeat domain-containing protein 22
Cadr_000022957	1.34077	0.0507206	0.720253	Poly [ADP-ribose] polymerase 10
Cadr_000022072	0.940182	0.0508781	0.720253	Complement factor B
Cadr_000026645	0.852147	0.0507737	0.720253	Ankyrin repeat and SOCS box protein 5
Cadr_000017421	0.629965	0.0508592	0.720253	UPF0193 protein EVG1
Cadr_000021403	0.489671	0.0507036	0.720253	Pantothenate kinase 2, mitochondrial
Cadr_000026654	0.343871	0.0505132	0.720253	Zinc finger protein 705A
Cadr_000016396	-0.328727	0.0507967	0.720253
Cadr_000019427	-0.420014	0.0506764	0.720253	60S ribosomal protein L23a
Cadr_000030319	-0.83023	0.0505959	0.720253	Cathepsin W
Cadr_000016776	-0.974724	0.0507394	0.720253	Insulin-like growth factor-binding protein 6
Cadr_000023823	-0.370396	0.0509365	0.720366	Armadillo repeat-containing protein 5
Cadr_000015209	1.66165	0.0510624	0.721073	hypothetical protein
Cadr_000007662	-0.429657	0.0510873	0.721073	Serine/threonine-protein kinase 25
Cadr_000000822	2.41154	0.0511921	0.721839	Coiled-coil domain-containing protein 80
Cadr_000003993	0.981792	0.0513116	0.722108	Unconventional myosin-X
Cadr_000025004	-1.239	0.0513122	0.722108	Tubulin beta-3 chain
Cadr_000009329	1.33573	0.0519052	0.723529	Retinol-binding protein 4
Cadr_000009078	1.27839	0.0515994	0.723529	hypothetical protein
Cadr_000015017	1.13704	0.0515616	0.723529	Interferon-induced very large GTPase 1
Cadr_000009376	0.763836	0.0517235	0.723529	Putative uncharacterized protein ENSP00000382790 homolog
Cadr_000001995	0.561569	0.0519192	0.723529	Kelch-like protein 8
Cadr_000012909	0.533232	0.0517639	0.723529	Transmembrane and TPR repeat-containing protein 4
Cadr_000024546	0.455223	0.0517067	0.723529	Natural killer cell receptor 2B4
Cadr_000020187	0.34782	0.0518696	0.723529	NK-tumor recognition protein
Cadr_000024695	0.336949	0.0515156	0.723529	Rho guanine nucleotide exchange factor 2
Cadr_000022908	-1.09636	0.0518308	0.723529	Activity-regulated cytoskeleton-associated protein
Cadr_000010240	0.544885	0.0520802	0.725066	DNA helicase MCM9
Cadr_000026844	2.04918	0.0522823	0.727172	hypothetical protein
Cadr_000030065	1.23023	0.0524113	0.72755	Aquaporin-3
Cadr_000024778	-0.788897	0.0523665	0.72755	Protein S100-A6
Cadr_000012030	-0.568662	0.0524743	0.727718	40S ribosomal protein S11
Cadr_000014434	3.89599	0.0526233	0.728033	Glycine N-acyltransferase
Cadr_000025769	0.557563	0.0527295	0.728033	Cytoplasmic polyadenylation element-binding protein 4
Cadr_000021404	0.504909	0.0527516	0.728033	RING finger protein 24
Cadr_000025581	-0.493157	0.0526288	0.728033	Occludin/ELL domain-containing protein 1
Cadr_000019526	-0.842395	0.0526589	0.728033	Uncharacterized protein C17orf53
Cadr_000001079	-0.386023	0.0528869	0.729196	Superoxide dismutase [Cu-Zn]
Cadr_000016007	1.00186	0.0530442	0.729957	A-kinase anchor protein 2
Cadr_000030223	0.619412	0.0529984	0.729957
Cadr_000004484	-0.863779	0.0530972	0.729985	Thymic stromal lymphopoietin
Cadr_000020302	0.746207	0.0532137	0.730884	F-box/WD repeat-containing protein 12
Cadr_000008796	0.466221	0.0532776	0.731058	Interferon regulatory factor 2-binding protein 2
Cadr_000025475	-0.437245	0.0533796	0.731756	Leydig cell tumor 10 kDa protein homolog
Cadr_000012856	0.737138	0.0535265	0.733066	L-dopachrome tautomerase
Cadr_000017552	5.9141	0.0536096	0.733502	Patatin-like phospholipase domain-containing protein 5
Cadr_000014429	1.12695	0.0537225	0.734344	Macrophage-expressed gene 1 protein
Cadr_000017539	-0.480267	0.0539191	0.736328	Malonyl-CoA-acyl carrier protein transacylase, mitochondrial
Cadr_000016982	2.06924	0.0541608	0.738922	hypothetical protein
Cadr_000030744	-0.378805	0.0544149	0.741681	Structure-specific endonuclease subunit SLX4
Cadr_000014835	-0.817942	0.0545921	0.743389	Protein arginine N-methyltransferase 3
Cadr_000015723	0.753533	0.0546714	0.74376	COBW domain-containing protein 2
Cadr_000028144	0.957942	0.0548261	0.744198	Transmembrane protein 119
Cadr_000028253	0.456287	0.0548557	0.744198	Protein PRR14L
Cadr_000005004	-0.407389	0.0549118	0.744198	Receptor of activated protein C kinase 1
Cadr_000017458	-0.899441	0.0548644	0.744198	Synaptogyrin-1
Cadr_000011323	0.943377	0.0550151	0.744892	Protein NDRG4
Cadr_000002743	1.39734	0.0558179	0.74797	Xaa-Pro aminopeptidase 2
Cadr_000004513	0.796637	0.0556346	0.74797	Protein fem-1 homolog C
Cadr_000013202	0.705327	0.0556606	0.74797	Kinesin-like protein KIF1B
Cadr_000006723	0.681033	0.055705	0.74797	Solute carrier family 35 member F5
Cadr_000031394	0.65764	0.0557863	0.74797	Pyridoxine-5'-phosphate oxidase
Cadr_000030283	-0.34884	0.0555922	0.74797	Vacuolar protein sorting-associated protein 51 homolog
Cadr_000019845	-0.514519	0.0557296	0.74797	UBA-like domain-containing protein 2
Cadr_000030530	-0.555737	0.0557559	0.74797	Tetraspanin-4
Cadr_000027703	-0.601438	0.0557723	0.74797	60S ribosomal protein L17
Cadr_000006242	-0.977314	0.055642	0.74797	Zinc finger C2HC domain-containing protein 1C
Cadr_000025251	-1.18657	0.0553349	0.74797	Tubulin beta-4A chain
Cadr_000026067	1.28432	0.0561945	0.748426	Myeloid-associated differentiation marker
Cadr_000016378	0.99468	0.0568263	0.748426	Probable helicase senataxin
Cadr_000020144	0.856482	0.0565756	0.748426	Cysteine/serine-rich nuclear protein 1
Cadr_000015683	0.657229	0.0563597	0.748426	GTP:AMP phosphotransferase AK3, mitochondrial
Cadr_000010421	0.639636	0.0560225	0.748426	Phosphatase and actin regulator 2
Cadr_000002744	0.586703	0.0563654	0.748426	Inositol polyphosphate 5-phosphatase OCRL-1
Cadr_000016094	0.556764	0.0562769	0.748426	Transmembrane protein 268
Cadr_000004860	0.464229	0.0567469	0.748426	F-box only protein 38
Cadr_000020350	-0.277272	0.0568988	0.748426	E3 ubiquitin-protein ligase RNF123
Cadr_000023656	-0.326753	0.0566758	0.748426	7SK snRNA methylphosphate capping enzyme
Cadr_000022984	-0.399416	0.055997	0.748426	Vacuolar protein sorting-associated protein 28 homolog
Cadr_000022998	-0.445145	0.0566143	0.748426	60S ribosomal protein L8
Cadr_000027760	-0.455688	0.0567849	0.748426	Adhesion G protein-coupled receptor B1
Cadr_000012261	-0.482771	0.0559665	0.748426	Zinc finger protein 524
Cadr_000021846	-0.518334	0.0565197	0.748426	40S ribosomal protein SA
Cadr_000002946	-0.664969	0.0562162	0.748426	Translationally-controlled tumor protein
Cadr_000030927	-1.45674	0.0564589	0.748426	Hemoglobin subunit alpha
Cadr_000030931	-1.47433	0.0568592	0.748426	Hemoglobin subunit alpha
Cadr_000030926	-1.47819	0.0564471	0.748426	Hemoglobin subunit alpha
Cadr_000009567	-2.77831	0.0565768	0.748426	Beta-1 adrenergic receptor
Cadr_000005194	-0.388237	0.0571183	0.749933	Dual specificity mitogen-activated protein kinase kinase 1
Cadr_000018514	-0.752519	0.0571079	0.749933	Centromere protein V
Cadr_000004058	1.77336	0.057326	0.751178
Cadr_000024036	-0.489767	0.0572964	0.751178	5-demethoxyubiquinone hydroxylase, mitochondrial
Cadr_000011145	-0.657168	0.0573707	0.751178	Exosome complex component MTR3
Cadr_000000415	2.7346	0.057456	0.751607	Growth hormone secretagogue receptor type 1
Cadr_000019327	0.335405	0.057509	0.751612	E3 ubiquitin-protein ligase RNF135
Cadr_000009389	1.71126	0.0579889	0.753754	Ankyrin repeat domain-containing protein 2
Cadr_000021142	1.0655	0.058154	0.753754	Transcription factor MafB
Cadr_000007480	0.942913	0.0577397	0.753754	Interferon-induced protein 75
Cadr_000009270	0.921443	0.058171	0.753754	ATPase family AAA domain-containing protein 1
Cadr_000021923	0.839056	0.0578948	0.753754	Coiled-coil domain-containing protein 167
Cadr_000019773	0.789183	0.0579654	0.753754	CMRF35-like molecule 8
Cadr_000023702	-0.558214	0.0582001	0.753754	Mitochondrial fission 1 protein
Cadr_000024280	-0.634964	0.058169	0.753754	Acyl-CoA-binding domain-containing protein 6
Cadr_000020279	-0.702028	0.0578793	0.753754	Chondroitin sulfate proteoglycan 5
Cadr_000030935	-1.45528	0.0581623	0.753754	Hemoglobin subunit alpha
Cadr_000019512	0.945824	0.0582653	0.753916	hypothetical protein
Cadr_000003749	0.779632	0.0583266	0.754026	Protein WWC3
Cadr_000010245	0.925887	0.058383	0.754074	Mannosyl-oligosaccharide 1,2-alpha-mannosidase IA
Cadr_000018560	3.48348	0.059407	0.754381	Dynein heavy chain 9, axonemal
Cadr_000024677	3.22441	0.0589003	0.754381	Transmembrane protein 79
Cadr_000025711	3.13291	0.0606543	0.754381	Protein KIBRA
Cadr_000013624	2.25595	0.0590732	0.754381	Transcription factor AP-2-epsilon
Cadr_000013095	1.16274	0.0609921	0.754381	PR domain zinc finger protein 16
Cadr_000008207	1.1164	0.0598141	0.754381	Dedicator of cytokinesis protein 4
Cadr_000004427	0.942076	0.0603972	0.754381	Endoplasmic reticulum aminopeptidase 2
Cadr_000001460	0.878995	0.0608077	0.754381	OTU domain-containing protein 4
Cadr_000023034	0.862	0.0584661	0.754381	hypothetical protein
Cadr_000020072	0.798349	0.0604991	0.754381	Oxysterol-binding protein-related protein 10
Cadr_000015166	0.760861	0.0593808	0.754381	E3 ubiquitin-protein ligase TRIM21
Cadr_000022854	0.742037	0.0592127	0.754381	hypothetical protein
Cadr_000021037	0.615016	0.0604046	0.754381	Tumor necrosis factor receptor superfamily member 5
Cadr_000013797	0.562727	0.0604657	0.754381	Sodium- and chloride-dependent glycine transporter 1
Cadr_000018911	0.536375	0.0604433	0.754381	Mediator of RNA polymerase II transcription subunit 13
Cadr_000028453	0.533601	0.0598698	0.754381	Zinc finger protein 24
Cadr_000019479	0.448562	0.0598329	0.754381	Rap1 GTPase-activating protein 2
Cadr_000001399	0.427636	0.0602802	0.754381	hypothetical protein
Cadr_000024548	0.423136	0.0595369	0.754381	T-lymphocyte surface antigen Ly-9
Cadr_000024358	0.383521	0.0608796	0.754381
Cadr_000004236	0.379231	0.0609662	0.754381	Serine/arginine-rich splicing factor 11
Cadr_000029934	0.329483	0.0597381	0.754381	Tubulin--tyrosine ligase
Cadr_000025745	0.326869	0.0589417	0.754381	Serine/threonine-protein kinase 10
Cadr_000012002	-0.311042	0.06006	0.754381	RuvB-like 2
Cadr_000025963	-0.338456	0.0588103	0.754381	TM2 domain-containing protein 3
Cadr_000026375	-0.342041	0.059547	0.754381	Protein O-mannose kinase
Cadr_000003431	-0.358577	0.0609631	0.754381	60S ribosomal protein L7a
Cadr_000028931	-0.381997	0.0608786	0.754381	Serine/threonine-protein kinase SIK3
Cadr_000010721	-0.384748	0.0593997	0.754381	Protein FAM69A
Cadr_000028135	-0.387712	0.0592939	0.754381	Uracil-DNA glycosylase
Cadr_000007756	-0.413436	0.0593606	0.754381	Ras-related protein Ral-A
Cadr_000010793	-0.41625	0.0588247	0.754381	Sphingosine 1-phosphate receptor 1
Cadr_000023700	-0.44831	0.0587419	0.754381	Zinc finger HIT domain-containing protein 1
Cadr_000004744	-0.452686	0.060483	0.754381	NADH dehydrogenase [ubiquinone] 1 alpha subcomplex subunit 2
Cadr_000028576	-0.513934	0.0592543	0.754381	Homeobox protein TGIF1
Cadr_000022078	-0.523245	0.0605178	0.754381	Heat shock 70 kDa protein 1B
Cadr_000001645	-0.567181	0.0606094	0.754381	60S ribosomal protein L34
Cadr_000019766	-0.567716	0.0596706	0.754381	60S ribosomal protein L38
Cadr_000001415	-0.591135	0.060906	0.754381	SH3 domain-containing protein 19
Cadr_000013137	-0.611244	0.0591559	0.754381	60S ribosomal protein L22
Cadr_000010248	-0.638639	0.060309	0.754381	RING finger protein 10
Cadr_000024713	-0.640419	0.0591057	0.754381	Protein FAM189B
Cadr_000014712	-0.732247	0.0595811	0.754381	Proline-rich protein 5-like
Cadr_000006601	-0.75708	0.0594945	0.754381	Tyrosine-protein phosphatase non-receptor type 18
Cadr_000003860	-1.17059	0.0604848	0.754381	Tubulin polymerization-promoting protein
Cadr_000029941	-1.2593	0.0601637	0.754381	Interleukin-1 beta
Cadr_000014737	-1.56007	0.060644	0.754381	Ankyrin repeat and BTB/POZ domain-containing protein 2
Cadr_000002029	-1.6102	0.0589164	0.754381	Serine protease inhibitor Kazal-type 2
Cadr_000013966	-1.7223	0.0609329	0.754381	Tetratricopeptide repeat protein 22
Cadr_000019037	-0.320674	0.0610941	0.75499	Radical S-adenosyl methionine domain-containing protein 1, mitochondrial
Cadr_000029038	-0.840339	0.0612811	0.756647	60S ribosomal protein L32
Cadr_000015250	2.88766	0.0616975	0.757562	Solute carrier organic anion transporter family member 2B1
Cadr_000025381	1.11875	0.0614278	0.757562	Repressor of yield of DENV protein homolog
Cadr_000029101	0.464985	0.061617	0.757562	SIN3-HDAC complex-associated factor
Cadr_000017460	-0.447004	0.0616098	0.757562	TGF-beta-activated kinase 1 and MAP3K7-binding protein 1
Cadr_000002701	-0.450196	0.0616376	0.757562	hypothetical protein
Cadr_000000889	-0.53686	0.0617261	0.757562	60S ribosomal protein L24
Cadr_000001218	-1.03007	0.0616783	0.757562	Probable serine/threonine-protein kinase SIK1B
Cadr_000001533	0.934146	0.0618734	0.75762	Protein ABHD18
Cadr_000012054	-0.361998	0.0619606	0.75762	TBC1 domain family member 17
Cadr_000016525	-0.40967	0.0618463	0.75762
Cadr_000025635	-0.491209	0.0619958	0.75762	Required for excision 1-B domain-containing protein
Cadr_000025136	-0.507707	0.0619083	0.75762	hypothetical protein
Cadr_000016335	0.473041	0.0621363	0.758042
Cadr_000028146	-0.428228	0.0621252	0.758042	Iron-sulfur cluster assembly enzyme ISCU, mitochondrial
Cadr_000025744	0.52352	0.062345	0.759939	F-box/WD repeat-containing protein 11
Cadr_000027260	0.552788	0.0626276	0.760187	Phosphoprotein associated with glycosphingolipid-enriched microdomains 1
Cadr_000007229	0.534075	0.0625461	0.760187	Amyotrophic lateral sclerosis 2 chromosomal region candidate gene 12 protein
Cadr_000027740	0.332268	0.0626311	0.760187	Ectopic P granules protein 5 homolog
Cadr_000014973	-0.317379	0.0625079	0.760187	Eukaryotic translation initiation factor 3 subunit F
Cadr_000014335	-0.399961	0.0626094	0.760187	Elongation factor 1-gamma
Cadr_000017214	4.06832	0.0627399	0.760216
Cadr_000004081	0.909963	0.0627079	0.760216	Nipped-B-like protein
Cadr_000026236	1.33148	0.0633244	0.760385	Inactive tyrosine-protein kinase PEAK1
Cadr_000001968	1.1882	0.0632815	0.760385	Placenta-specific gene 8 protein
Cadr_000014354	1.10859	0.0635064	0.760385	Guanine nucleotide exchange factor for Rab-3A
Cadr_000008174	1.05549	0.063484	0.760385	Cytosolic 5'-nucleotidase 3A
Cadr_000007057	0.482103	0.0632878	0.760385	Integrin alpha-4
Cadr_000006029	0.429061	0.0629063	0.760385	AT-rich interactive domain-containing protein 4A
Cadr_000016417	0.373516	0.0636027	0.760385	Sulfhydryl oxidase 2
Cadr_000024562	0.371161	0.0634397	0.760385	Astrocytic phosphoprotein PEA-15
Cadr_000012401	-0.370026	0.063624	0.760385	Bile acyl-CoA synthetase
Cadr_000005066	-0.383376	0.0634229	0.760385	SH3 domain-binding protein 5-like
Cadr_000018468	-0.391915	0.0632502	0.760385	Glucose-induced degradation protein 4 homolog
Cadr_000022777	-0.400846	0.0631846	0.760385	NADH dehydrogenase [ubiquinone] 1 beta subcomplex subunit 9
Cadr_000027933	-0.425186	0.0635728	0.760385	2-oxoglutarate and iron-dependent oxygenase domain-containing protein 2
Cadr_000017213	-0.577023	0.0634496	0.760385	Protein BTG1
Cadr_000009118	-0.663006	0.0634099	0.760385	Anaphase-promoting complex subunit 16
Cadr_000020795	-1.12868	0.0636579	0.760385	Krueppel-like factor 15
Cadr_000006373	-1.79834	0.0635066	0.760385	Chromogranin-A
Cadr_000007960	0.746295	0.0638206	0.761692	Calcitonin receptor
Cadr_000016436	-0.364076	0.0639737	0.762882	60S ribosomal protein L7a
Cadr_000016659	0.809462	0.0640473	0.763123	Interleukin-23 subunit alpha
Cadr_000023401	1.06105	0.0642435	0.764824	C4b-binding protein beta chain
Cadr_000024790	5.28519	0.0660267	0.765405	Filaggrin-2
Cadr_000019275	3.38997	0.0648041	0.765405	Homeobox protein DLX-3
Cadr_000020190	2.28471	0.065289	0.765405	Kelch-like protein 40
Cadr_000010774	2.03688	0.0661124	0.765405	Palmdelphin
Cadr_000013247	1.36773	0.0653527	0.765405	Short-chain dehydrogenase/reductase 3
Cadr_000030292	1.21605	0.0651402	0.765405	Cdc42 effector protein 2
Cadr_000008492	1.14803	0.0655	0.765405	Probable maltase-glucoamylase 2
Cadr_000024696	0.877897	0.0645321	0.765405	Relaxin-3 receptor 2
Cadr_000019833	0.666825	0.065755	0.765405	Peroxisomal acyl-coenzyme A oxidase 1
Cadr_000015875	0.614783	0.0651726	0.765405	E3 ubiquitin-protein ligase RNF38
Cadr_000013689	0.606023	0.0649665	0.765405	Microtubule-actin cross-linking factor 1, isoforms 1/2/3/5
Cadr_000023420	0.604288	0.0652265	0.765405	SLIT-ROBO Rho GTPase-activating protein 2
Cadr_000001022	0.512567	0.0660908	0.765405	Amyloid-beta A4 protein
Cadr_000001132	0.488933	0.065696	0.765405	Protein dopey-2
Cadr_000019417	0.481132	0.0647825	0.765405	Golgi SNAP receptor complex member 1
Cadr_000011781	0.392117	0.0658057	0.765405	POU domain, class 2, transcription factor 2
Cadr_000028066	0.375911	0.0660964	0.765405	Serine/threonine-protein kinase TAO3
Cadr_000014054	0.337168	0.0647475	0.765405	Leptin receptor gene-related protein
Cadr_000026376	-0.280761	0.0650868	0.765405	Integrator complex subunit 10
Cadr_000023563	-0.299007	0.0649032	0.765405	WD repeat domain phosphoinositide-interacting protein 2
Cadr_000010875	-0.323829	0.0653945	0.765405	Striatin-interacting protein 1
Cadr_000011553	-0.33643	0.065734	0.765405	IGF-like family receptor 1
Cadr_000020152	-0.376973	0.0645253	0.765405	40S ribosomal protein SA
Cadr_000009906	-0.395734	0.0658216	0.765405	60S ribosomal protein L10
Cadr_000019375	-0.401614	0.0659064	0.765405	Fructose-bisphosphate aldolase C
Cadr_000002469	-0.405311	0.0653926	0.765405	60S ribosomal protein L10
Cadr_000013907	-0.40651	0.0657038	0.765405	Protein KTI12 homolog
Cadr_000018622	-0.420761	0.0656978	0.765405	60S ribosomal protein L26
Cadr_000011004	-0.55363	0.0660072	0.765405	Tryptophan--tRNA ligase, mitochondrial
Cadr_000024046	-0.591806	0.0659431	0.765405	40S ribosomal protein S15a
Cadr_000021956	-0.630169	0.0650481	0.765405	Armadillo repeat-containing protein 12
Cadr_000028838	-0.633523	0.0644044	0.765405	CXADR-like membrane protein
Cadr_000004169	-1.24143	0.0658157	0.765405
Cadr_000002808	-1.54823	0.0647515	0.765405	Solute carrier family 25 member 43
Cadr_000003280	-1.09133	0.0661668	0.765416	DNA- lyase 2
Cadr_000015642	-0.418732	0.0663428	0.766211	60S ribosomal protein L23a
Cadr_000014362	-0.477748	0.0663371	0.766211	Transmembrane protein 258
Cadr_000003808	6.40153	0.0670442	0.766371	Arylsulfatase F
Cadr_000010745	3.2694	0.0684954	0.766371	Tissue factor
Cadr_000005245	2.68521	0.066676	0.766371
Cadr_000013022	1.94572	0.0677508	0.766371	PGC-1 and ERR-induced regulator in muscle protein 1
Cadr_000009286	1.76277	0.0686078	0.766371	Actin, aortic smooth muscle
Cadr_000029929	1.29496	0.0679156	0.766371
Cadr_000010377	1.20882	0.0668921	0.766371	Mitogen-activated protein kinase kinase kinase 5
Cadr_000008648	1.08005	0.0680029	0.766371	Amiloride-sensitive amine oxidase [copper-containing]
Cadr_000011725	0.960184	0.0680488	0.766371	SERTA domain-containing protein 1
Cadr_000016270	0.864689	0.067549	0.766371	Syntaxin-binding protein 1
Cadr_000007351	0.838322	0.0683721	0.766371	Natural resistance-associated macrophage protein 1
Cadr_000000413	0.834428	0.0684412	0.766371	Fibronectin type III domain-containing protein 3B
Cadr_000012313	0.811768	0.0670082	0.766371	Paternally-expressed gene 3 protein
Cadr_000007786	0.805732	0.0671534	0.766371	Laminin subunit beta-1
Cadr_000014404	0.732734	0.0684749	0.766371	High affinity immunoglobulin epsilon receptor subunit beta
Cadr_000014624	0.722033	0.0669997	0.766371	Nuclear pore complex protein Nup160
Cadr_000024847	0.716464	0.0685503	0.766371	Bcl-2/adenovirus E1B 19 kDa-interacting protein 2-like protein
Cadr_000018968	0.71022	0.0684406	0.766371	hypothetical protein
Cadr_000005341	0.689316	0.0677537	0.766371	DmX-like protein 2
Cadr_000027598	0.683963	0.0682377	0.766371
Cadr_000010599	0.576741	0.067612	0.766371	Protein quaking
Cadr_000018869	0.562657	0.0683245	0.766371	C-C motif chemokine 3
Cadr_000019376	0.552573	0.0684248	0.766371	Sperm-associated antigen 5
Cadr_000005292	0.545705	0.0669651	0.766371	Transcription factor 12
Cadr_000013930	0.323051	0.0680897	0.766371	Carnitine O-palmitoyltransferase 2, mitochondrial
Cadr_000014654	-0.354324	0.0666682	0.766371	Zinc finger protein 408
Cadr_000019255	-0.406053	0.0664702	0.766371
Cadr_000016905	-0.447739	0.0671468	0.766371	Rho-related GTP-binding protein Rho6
Cadr_000028310	-0.489586	0.0682448	0.766371	Glutathione S-transferase theta-3
Cadr_000028874	-0.494058	0.0683988	0.766371	Thy-1 membrane glycoprotein
Cadr_000017521	-0.529695	0.0670489	0.766371	Essential MCU regulator, mitochondrial
Cadr_000001417	-0.576603	0.0664115	0.766371	40S ribosomal protein S3a
Cadr_000003011	-0.590302	0.066905	0.766371	XK-related protein 2
Cadr_000026377	-0.638149	0.0684257	0.766371	Chondroitin sulfate N-acetylgalactosaminyltransferase 1
Cadr_000011926	-0.725628	0.0677721	0.766371	Bcl-2-binding component 3
Cadr_000008507	-0.78158	0.0671956	0.766371	T cell receptor beta variable 12-4
Cadr_000005663	-0.833743	0.06691	0.766371	Rho guanine nucleotide exchange factor 40
Cadr_000024812	-0.916815	0.0682899	0.766371	Protein S100-A11
Cadr_000005942	-1.04009	0.067726	0.766371	hypothetical protein
Cadr_000031404	-1.24672	0.0678344	0.766371	hypothetical protein
Cadr_000014179	-1.6415	0.0674658	0.766371	Spermatogenesis-associated protein 1
Cadr_000003164	-1.72113	0.0686045	0.766371	Uncharacterized protein CXorf49 homolog
Cadr_000031180	3.34087	0.0702935	0.768349	Liver carboxylesterase
Cadr_000008583	3.12115	0.0696115	0.768349	Rho guanine nucleotide exchange factor 5
Cadr_000018053	1.7314	0.070827	0.768349	MORN repeat-containing protein 2
Cadr_000024541	1.64687	0.0700193	0.768349
Cadr_000024698	1.52805	0.0705153	0.768349	Synaptotagmin-11
Cadr_000021639	0.806776	0.0695407	0.768349	Ryanodine receptor 2
Cadr_000006788	0.765274	0.0691571	0.768349	Zinc finger E-box-binding homeobox 2
Cadr_000025510	0.733884	0.0702631	0.768349	Adhesion G protein-coupled receptor E2
Cadr_000024912	0.688444	0.0705054	0.768349	B-cell CLL/lymphoma 9 protein
Cadr_000017486	0.644975	0.0697816	0.768349	Xaa-Pro aminopeptidase 3
Cadr_000017316	0.592823	0.0699468	0.768349	THAP domain-containing protein 2
Cadr_000018114	0.548883	0.0703256	0.768349	S1 RNA-binding domain-containing protein 1
Cadr_000021845	0.513332	0.0703906	0.768349	E3 ubiquitin-protein ligase UBR2
Cadr_000004186	0.501339	0.0696546	0.768349	Mitogen-activated protein kinase kinase kinase 1
Cadr_000003466	0.466109	0.0693722	0.768349	BCL-6 corepressor
Cadr_000014744	0.460887	0.0705902	0.768349	Rhombotin-2
Cadr_000027913	0.429289	0.0705111	0.768349	V-type proton ATPase 116 kDa subunit a isoform 2
Cadr_000023060	0.424277	0.0697967	0.768349	Zinc finger protein 281
Cadr_000014211	0.357324	0.0708069	0.768349	LIM domain transcription factor LMO4
Cadr_000029309	0.347623	0.0704376	0.768349	Cation-dependent mannose-6-phosphate receptor
Cadr_000015332	0.33124	0.0707266	0.768349	Pre-mRNA cleavage complex 2 protein Pcf11
Cadr_000030243	-0.316148	0.0706644	0.768349	DnaJ homolog subfamily C member 4
Cadr_000016291	-0.358877	0.0699298	0.768349	UPF0184 protein C9orf16 homolog
Cadr_000013554	-0.365735	0.0705605	0.768349	Doublecortin domain-containing protein 2B
Cadr_000022964	-0.389141	0.0694686	0.768349
Cadr_000019972	-0.411715	0.0705318	0.768349	Beta-1,3-N-acetylglucosaminyltransferase radical fringe
Cadr_000015302	-0.426622	0.0706758	0.768349	NADH dehydrogenase [ubiquinone] 1 subunit C2
Cadr_000007642	-0.50049	0.069888	0.768349
Cadr_000031089	-0.566884	0.0704693	0.768349	Immunoglobulin heavy variable 3-7
Cadr_000007664	-0.581539	0.0703471	0.768349	THAP domain-containing protein 4
Cadr_000029284	-0.627577	0.0696502	0.768349	Gamma-aminobutyric acid receptor-associated protein-like 1
Cadr_000028124	-0.67016	0.0706351	0.768349	Glycolipid transfer protein
Cadr_000021475	-0.696634	0.0703286	0.768349	Translationally-controlled tumor protein
Cadr_000004154	-0.726142	0.0701709	0.768349	hypothetical protein
Cadr_000013812	-0.758474	0.07008	0.768349	Armadillo-like helical domain containing protein 1
Cadr_000023114	-1.31494	0.0691124	0.768349	Regulator of G-protein signaling 2
Cadr_000006421	-1.33289	0.070383	0.768349	Glutaredoxin-related protein 5, mitochondrial
Cadr_000017782	-1.5905	0.0690911	0.768349	Protein GREB1
Cadr_000020044	2.40006	0.0712596	0.770504	Serine/threonine-protein kinase Nek10
Cadr_000007390	1.74749	0.0714505	0.770504	Striated muscle preferentially expressed protein kinase
Cadr_000012222	0.893777	0.0712081	0.770504	hypothetical protein
Cadr_000023693	0.756279	0.0713305	0.770504	E3 ubiquitin-protein ligase TRIM56
Cadr_000025122	0.628719	0.0715106	0.770504	Growth arrest and DNA damage-inducible protein GADD45 beta
Cadr_000009083	0.538861	0.0714706	0.770504	Sphingomyelin synthase-related protein 1
Cadr_000011749	-0.414641	0.0713055	0.770504	B9 domain-containing protein 2
Cadr_000014325	-0.543721	0.0711331	0.770504	Ubiquinol-cytochrome-c reductase complex assembly factor 3
Cadr_000021950	-0.857701	0.0713855	0.770504	Mitogen-activated protein kinase 13
Cadr_000027171	0.671326	0.0715845	0.770719	Rho GTPase-activating protein 12
Cadr_000013718	-0.484798	0.0717826	0.77169	Stromal membrane-associated protein 2
Cadr_000025270	-0.92254	0.071761	0.77169	Insulin receptor
Cadr_000021447	1.45369	0.0718485	0.771779	1-phosphatidylinositol 4,5-bisphosphate phosphodiesterase beta-4
Cadr_000020903	0.667958	0.071927	0.771779	Synaptonemal complex protein 2
Cadr_000012438	-0.284966	0.0719529	0.771779	EEF1A lysine methyltransferase 1
Cadr_000025768	-0.382265	0.0721787	0.773622	Biorientation of chromosomes in cell division protein 1
Cadr_000003174	0.450966	0.0724662	0.776121	Zinc finger MYM-type protein 3
Cadr_000015506	0.743132	0.0726592	0.776444
Cadr_000018813	-0.513129	0.072628	0.776444	Integrin alpha-E
Cadr_000029898	-0.711368	0.0725754	0.776444	Dual specificity protein phosphatase 2
Cadr_000022344	1.16463	0.0728525	0.777927	Transcription factor SOX-4
Cadr_000000895	1.29884	0.0731784	0.778055	Interphotoreceptor matrix proteoglycan 2
Cadr_000022307	0.514074	0.0729995	0.778055	E3 ubiquitin-protein ligase TRIM38
Cadr_000024857	0.398988	0.0731909	0.778055	Induced myeloid leukemia cell differentiation protein Mcl-1 homolog
Cadr_000025157	-0.45935	0.073133	0.778055	Fizzy-related protein homolog
Cadr_000028890	-0.506323	0.0730384	0.778055	Glucose-6-phosphate exchanger SLC37A4
Cadr_000017815	-0.514368	0.073064	0.778055	Structural maintenance of chromosomes protein 6
Cadr_000012803	1.67341	0.0733953	0.778269	LIM domain only protein 7
Cadr_000017763	-0.412173	0.0734765	0.778269	Ornithine decarboxylase
Cadr_000021202	-0.422775	0.0733302	0.778269	Reactive oxygen species modulator 1
Cadr_000002413	-0.487542	0.0734062	0.778269	ATP synthase subunit e, mitochondrial
Cadr_000022926	-0.861296	0.0734832	0.778269	Lymphocyte antigen 6H
Cadr_000020932	1.70355	0.0736032	0.778589	Ankyrin repeat domain-containing protein 60
Cadr_000018183	-0.640885	0.0736223	0.778589	Ubiquitin-40S ribosomal protein S27a
Cadr_000007665	-0.409877	0.073732	0.779016	THAP domain-containing protein 4
Cadr_000012604	-0.475111	0.0737717	0.779016	Phosphatidylinositol 3,4,5-trisphosphate 3-phosphatase TPTE2
Cadr_000014952	0.508585	0.0739474	0.779145	Zinc finger protein 143
Cadr_000006599	-0.370494	0.0739016	0.779145	Coiled-coil domain-containing protein 115
Cadr_000004292	-0.482801	0.0738728	0.779145	Ribosome biogenesis protein NSA2 homolog
Cadr_000031115	2.07551	0.0740324	0.779467	Trafficking protein particle complex subunit 9
Cadr_000024295	0.647907	0.0743151	0.780718	Sterol O-acyltransferase 1
Cadr_000019666	-0.812931	0.0743085	0.780718	Platelet endothelial cell adhesion molecule
Cadr_000016399	-0.985641	0.074223	0.780718	Bile salt-activated lipase
Cadr_000007253	0.829662	0.0744374	0.780856	BTB/POZ domain-containing protein KCTD18
Cadr_000000282	0.774585	0.0743923	0.780856	Muscleblind-like protein 1
Cadr_000024996	-0.340125	0.0745149	0.781095	Charged multivesicular body protein 1a
Cadr_000025867	0.359765	0.0745796	0.781201
Cadr_000015027	-0.336844	0.0747035	0.781529
Cadr_000026774	-0.360077	0.0747202	0.781529	Ribonuclease P protein subunit p38
Cadr_000005326	-0.589151	0.0747837	0.781621	Protein FAM214A
Cadr_000012293	-0.426528	0.0748976	0.781669	Endothelial zinc finger protein induced by tumor necrosis factor alpha
Cadr_000029124	-0.864726	0.0748872	0.781669	Liprin-beta-1
Cadr_000026692	2.91944	0.0750518	0.782136
Cadr_000008494	-0.722743	0.0750346	0.782136	T-cell receptor beta chain V region E1
Cadr_000027309	1.66722	0.0754537	0.782945	Somatomedin-B and thrombospondin type-1 domain-containing protein
Cadr_000022086	1.50397	0.0758413	0.782945	Lymphocyte antigen 6G6e
Cadr_000024230	0.753798	0.0757623	0.782945	Ral guanine nucleotide dissociation stimulator-like 1
Cadr_000019398	0.534824	0.0758344	0.782945	Nuclear fragile X mental retardation-interacting protein 2
Cadr_000000165	0.510591	0.075198	0.782945	Armadillo repeat-containing protein 8
Cadr_000025378	-0.317955	0.0757663	0.782945	Eukaryotic translation initiation factor 3 subunit G
Cadr_000017925	-0.409302	0.0755852	0.782945	Dolichyl-diphosphooligosaccharide--protein glycosyltransferase subunit 4
Cadr_000002794	-0.427295	0.0757132	0.782945	Protein S100-A10
Cadr_000010341	-0.454739	0.0757615	0.782945	40S ribosomal protein S12
Cadr_000000986	-0.45506	0.0752954	0.782945	SAM domain-containing protein SAMSN-1
Cadr_000018066	-0.465717	0.0756781	0.782945	THUMP domain-containing protein 2
Cadr_000016344	-0.576223	0.0754231	0.782945	Neuronal calcium sensor 1
Cadr_000024756	-0.781211	0.0755724	0.782945	hypothetical protein
Cadr_000016812	2.94762	0.0764445	0.783548	Keratin, type II cuticular Hb5
Cadr_000018188	1.34336	0.0763726	0.783548	Polyribonucleotide nucleotidyltransferase 1, mitochondrial
Cadr_000023673	1.2075	0.0762351	0.783548	Ephrin type-B receptor 4
Cadr_000024497	1.18554	0.076404	0.783548	hypothetical protein
Cadr_000009788	1.10194	0.0767989	0.783548	PWWP domain-containing protein 2B
Cadr_000006084	1.00577	0.0763616	0.783548	Sphingosine-1-phosphate phosphatase 1
Cadr_000006091	0.928928	0.0764386	0.783548	A-kinase anchor protein 5
Cadr_000024037	0.904784	0.0767225	0.783548	Inositol 1,4,5-trisphosphate receptor-interacting protein-like 2
Cadr_000021018	0.47733	0.0768314	0.783548	Nuclear receptor coactivator 3
Cadr_000009055	0.450838	0.0767134	0.783548	Zinc finger CCHC domain-containing protein 24
Cadr_000006151	0.355504	0.076808	0.783548	Serine/arginine-rich splicing factor 5
Cadr_000016953	0.340465	0.0764934	0.783548	Protein SCAF11
Cadr_000009438	-0.241101	0.0763042	0.783548	Hypoxia-inducible factor 1-alpha inhibitor
Cadr_000020872	-0.265311	0.0767131	0.783548	CDK5 and ABL1 enzyme substrate 2
Cadr_000006374	-0.493026	0.0768113	0.783548	Inositol-tetrakisphosphate 1-kinase
Cadr_000020498	-1.14815	0.076522	0.783548	Actin-associated protein FAM107A
Cadr_000007976	-1.70441	0.0766861	0.783548	[Pyruvate dehydrogenase ] kinase isozyme 4, mitochondrial
Cadr_000025380	0.97213	0.0771679	0.784742	Angiopoietin-related protein 6
Cadr_000019554	0.803417	0.0771197	0.784742	Interferon-induced 35 kDa protein
Cadr_000008774	0.450026	0.0771395	0.784742	Lysosomal-trafficking regulator
Cadr_000013559	0.363902	0.0770916	0.784742	Histone deacetylase 1
Cadr_000017418	-0.43926	0.0774323	0.786311	Ankyrin repeat domain-containing protein 54
Cadr_000019518	-1.03784	0.0774072	0.786311	RUN domain-containing protein 3A
Cadr_000015484	6.2218	0.080019	0.78736
Cadr_000019126	3.47202	0.0799947	0.78736	Keratin, type I cytoskeletal 10
Cadr_000019127	2.77966	0.0796389	0.78736	Keratin, type I cytoskeletal 28
Cadr_000017126	2.42957	0.0786974	0.78736	LINE-1 retrotransposable element ORF2 protein
Cadr_000020153	2.03498	0.0780693	0.78736	Myelin-associated oligodendrocyte basic protein
Cadr_000011527	1.92737	0.0788315	0.78736	Serine protease hepsin
Cadr_000003811	1.76139	0.0785865	0.78736	Arylsulfatase D
Cadr_000007854	1.08016	0.0800428	0.78736	hypothetical protein
Cadr_000020701	0.94794	0.0792426	0.78736	MKRN2 opposite strand protein
Cadr_000003115	0.905357	0.0802338	0.78736	Copper-transporting ATPase 1
Cadr_000011869	0.854458	0.0793992	0.78736	Kinesin light chain 3
Cadr_000001135	0.804121	0.0790489	0.78736	Chromatin assembly factor 1 subunit B
Cadr_000004786	0.801402	0.0801696	0.78736	Protocadherin gamma-A10
Cadr_000009475	0.758366	0.0792716	0.78736	PH and SEC7 domain-containing protein 1
Cadr_000028567	0.750545	0.0802004	0.78736	Structural maintenance of chromosomes flexible hinge domain-containing protein 1
Cadr_000020109	0.685066	0.0780599	0.78736	EPM2A-interacting protein 1
Cadr_000015424	0.641766	0.07814	0.78736
Cadr_000010275	0.590253	0.0793212	0.78736	Nuclear receptor coactivator 7
Cadr_000017315	0.559006	0.0795008	0.78736	Transmembrane protein 19
Cadr_000001473	0.536186	0.0797015	0.78736	SWI/SNF-related matrix-associated actin-dependent regulator of chromatin subfamily A member 5
Cadr_000024205	0.53594	0.0790863	0.78736	Coiled-coil domain-containing protein 144A
Cadr_000000481	0.527999	0.0795623	0.78736	Kelch-like protein 6
Cadr_000011398	0.51175	0.0789851	0.78736	Ubiquitin carboxyl-terminal hydrolase CYLD
Cadr_000004321	0.506908	0.079176	0.78736	WD repeat-containing protein 41
Cadr_000019886	0.486735	0.0793056	0.78736	CDP-diacylglycerol--glycerol-3-phosphate 3-phosphatidyltransferase, mitochondrial
Cadr_000017879	0.475712	0.0778757	0.78736	Intersectin-2
Cadr_000021137	0.461711	0.0797413	0.78736	Phosphatidate phosphatase LPIN3
Cadr_000013973	0.443492	0.0789283	0.78736	Ubiquitin carboxyl-terminal hydrolase 24
Cadr_000016311	0.414149	0.0777049	0.78736	Kynurenine--oxoglutarate transaminase 1
Cadr_000002737	0.393234	0.0781166	0.78736	BCL-6 corepressor-like protein 1
Cadr_000003227	0.382262	0.0799128	0.78736
Cadr_000005960	0.328242	0.0777671	0.78736
Cadr_000029439	-0.251398	0.079752	0.78736	DNA repair protein RAD52 homolog
Cadr_000030669	-0.302745	0.0790089	0.78736	28S ribosomal protein S24, mitochondrial
Cadr_000025501	-0.303997	0.0778939	0.78736	DnaJ homolog subfamily B member 1
Cadr_000007651	-0.305797	0.0799807	0.78736	Sushi, nidogen and EGF-like domain-containing protein 1
Cadr_000028247	-0.311984	0.0800669	0.78736	POZ-, AT hook-, and zinc finger-containing protein 1
Cadr_000029365	-0.315812	0.0793606	0.78736	Myeloid leukemia factor 2
Cadr_000030281	-0.31858	0.0782402	0.78736	Zinc finger protein-like 1
Cadr_000002193	-0.429245	0.0789669	0.78736	Coiled-coil domain-containing protein 149
Cadr_000003388	-0.441595	0.07761	0.78736	TBC1 domain family member 25
Cadr_000016428	-0.447345	0.0788306	0.78736	1-acyl-sn-glycerol-3-phosphate acyltransferase beta
Cadr_000012028	-0.453294	0.079583	0.78736	60S ribosomal protein L13a
Cadr_000020708	-0.491211	0.0786718	0.78736	EF-hand calcium-binding domain-containing protein 12
Cadr_000028031	-0.727416	0.078359	0.78736	40S ribosomal protein S6
Cadr_000014083	-0.741234	0.0801687	0.78736	Interleukin-12 receptor subunit beta-2
Cadr_000019794	-1.56775	0.0790407	0.78736	Cerebellar degeneration-related protein 2-like
Cadr_000025447	-1.98538	0.0777007	0.78736	Krueppel-like factor 1
Cadr_000010181	-2.23719	0.0790105	0.78736	Protein FAM229B
Cadr_000000997	0.818546	0.08029	0.787371	Protein EURL homolog
Cadr_000007278	0.557567	0.0804333	0.78786	Serine/threonine-protein phosphatase 6 regulatory ankyrin repeat subunit B
Cadr_000013793	-0.317866	0.0805603	0.78786	Importin-13
Cadr_000025653	-0.378281	0.0805454	0.78786	Armadillo repeat-containing protein 6
Cadr_000004628	-0.487674	0.0804978	0.78786	Cytochrome b-c1 complex subunit 8
Cadr_000017366	1.33679	0.0807335	0.788117	RNA binding protein fox-1 homolog 2
Cadr_000029301	0.877186	0.0806426	0.788117	C-type lectin domain family 2 member D
Cadr_000025332	-0.492294	0.0807519	0.788117	Coiled-coil domain-containing protein 151
Cadr_000014680	-0.546359	0.0808764	0.788793	hypothetical protein
Cadr_000013807	-0.281182	0.0809779	0.789245	E3 ubiquitin-protein ligase RNF220
Cadr_000012020	0.55137	0.0811273	0.789625	Protein KASH5
Cadr_000007361	-0.321662	0.0811268	0.789625	Tubulin polyglutamylase TTLL4
Cadr_000015038	2.42589	0.081183	0.789629	Olfactory receptor 52B2
Cadr_000004275	1.20588	0.0814805	0.789807	F-BAR domain only protein 2
Cadr_000005777	1.07611	0.0815832	0.789807
Cadr_000006274	0.794125	0.0813338	0.789807	Protein TMED8
Cadr_000003292	0.357521	0.0816069	0.789807	Guanine nucleotide-binding protein-like 3-like protein
Cadr_000024173	0.334894	0.081653	0.789807	Zinc finger CCCH domain-containing protein 7A
Cadr_000013785	-0.337229	0.0816984	0.789807	Putative hydroxypyruvate isomerase
Cadr_000004361	-0.427092	0.0816665	0.789807	40S ribosomal protein S23
Cadr_000002144	-0.465508	0.0816502	0.789807	60S ribosomal protein L9
Cadr_000031324	-1.47559	0.0813075	0.789807	Guanylate-binding protein 6
Cadr_000010491	0.540996	0.0818468	0.790707	Pleckstrin homology domain-containing family G member 1
Cadr_000030095	0.355734	0.0819466	0.791136	Ubiquilin-1
Cadr_000007107	1.37243	0.0821787	0.791773	Small membrane A-kinase anchor protein
Cadr_000009989	0.332612	0.0821104	0.791773	Heterogeneous nuclear ribonucleoprotein Q
Cadr_000009530	0.329506	0.0821717	0.791773	Xaa-Pro aminopeptidase 1
Cadr_000015792	2.3235	0.0827367	0.792156	Protein prune homolog 2
Cadr_000008927	1.95204	0.0828137	0.792156	Transport and Golgi organization protein 6 homolog
Cadr_000003382	1.34979	0.0826002	0.792156	Glyoxalase domain-containing protein 5
Cadr_000016849	0.863931	0.0827714	0.792156	Natural resistance-associated macrophage protein 2
Cadr_000005817	0.533556	0.082412	0.792156	Protein KHNYN
Cadr_000009091	0.299714	0.0825419	0.792156
Cadr_000016298	-0.283459	0.0828009	0.792156	Ubiquitin-related modifier 1
Cadr_000023625	-0.372231	0.0825667	0.792156	Zinc finger and SCAN domain-containing protein 25
Cadr_000018815	-0.506244	0.082719	0.792156	ER membrane protein complex subunit 6
Cadr_000002428	-0.615442	0.0827754	0.792156	Ras-related protein Rab-39B
Cadr_000007680	-1.61947	0.0828279	0.792156	Rho GTPase-activating protein 20
Cadr_000024448	2.34641	0.0829811	0.792221	Inactive dual specificity phosphatase 27
Cadr_000027161	0.717255	0.0829582	0.792221	Regulator of nonsense transcripts 2
Cadr_000018349	-1.21397	0.0830009	0.792221	Actin, cytoplasmic 1
Cadr_000011903	1.40829	0.0831196	0.792296	Peptidoglycan recognition protein 1
Cadr_000027918	-0.367566	0.0830859	0.792296	ATP-dependent RNA helicase DDX55
Cadr_000016502	-0.380812	0.0832299	0.792818	Endothelial differentiation-related factor 1
Cadr_000006209	0.589561	0.0833216	0.793164	ELM2 and SANT domain-containing protein 1
Cadr_000028987	1.84918	0.0837414	0.794334
Cadr_000012011	1.14233	0.0836487	0.794334	Orphan sodium- and chloride-dependent neurotransmitter transporter NTT5
Cadr_000005241	0.480314	0.0838166	0.794334	Tyrosine-protein kinase SYK
Cadr_000005844	0.472684	0.0837365	0.794334
Cadr_000024927	0.284959	0.083889	0.794334	DNA replication complex GINS protein PSF2
Cadr_000016484	-0.341109	0.0837972	0.794334	28S ribosomal protein S2, mitochondrial
Cadr_000011789	-0.38746	0.0836931	0.794334	Prenylated Rab acceptor protein 1
Cadr_000019714	-0.43185	0.0838531	0.794334	Arylsulfatase G
Cadr_000013309	1.94225	0.0841138	0.795034	Protein-arginine deiminase type-3
Cadr_000010733	1.55146	0.0840495	0.795034	Formin-binding protein 1-like
Cadr_000005085	-0.380035	0.0841297	0.795034	Gap junction gamma-2 protein
Cadr_000007157	0.646991	0.0842982	0.796018
Cadr_000020407	-0.320493	0.0843452	0.796018	Protein ABHD14B
Cadr_000029414	-1.19794	0.0844022	0.796031	Tetraspanin-11
Cadr_000012602	-0.405089	0.0845911	0.797287	Mitochondrial ornithine transporter 1
Cadr_000003608	0.686979	0.0847175	0.797951	Membrane-bound transcription factor site-2 protease
Cadr_000016053	0.428293	0.0849247	0.798851	Sorting nexin-30
Cadr_000028045	-0.366023	0.0848902	0.798851	Cytochrome c oxidase subunit 6A1, mitochondrial
Cadr_000021223	1.14223	0.0852222	0.799406	Endothelial protein C receptor
Cadr_000003012	0.755457	0.0856546	0.799406	NADPH oxidase 1
Cadr_000023898	0.670378	0.0851213	0.799406	Lysophospholipase D GDPD3
Cadr_000005476	0.629725	0.085628	0.799406	MAX gene-associated protein
Cadr_000020234	0.574879	0.0855228	0.799406	Probable leucine--tRNA ligase, mitochondrial
Cadr_000012112	0.561016	0.0854085	0.799406	Sialic acid-binding Ig-like lectin 9
Cadr_000020391	-0.400149	0.0855989	0.799406	Testis-expressed protein 264
Cadr_000021437	-0.547892	0.0855025	0.799406	Thioredoxin-related transmembrane protein 4
Cadr_000006541	-0.929009	0.0850519	0.799406	Apoptosis regulatory protein Siva
Cadr_000019250	-0.938457	0.0854866	0.799406	Phosphoethanolamine/phosphocholine phosphatase
Cadr_000005438	-2.00877	0.0854617	0.799406	Stereocilin
Cadr_000022731	-2.18026	0.0854407	0.799406	Protein NOV homolog
Cadr_000027656	0.699364	0.0859111	0.799815	Transcription factor 4
Cadr_000030389	-0.403999	0.0859048	0.799815	Cyclin-dependent kinase 2-associated protein 2
Cadr_000018655	-0.442119	0.0859223	0.799815	N-alpha-acetyltransferase 38, NatC auxiliary subunit
Cadr_000008170	-0.666987	0.0858616	0.799815	hypothetical protein
Cadr_000003361	-0.433768	0.0860014	0.800031	Synaptophysin
Cadr_000030354	-0.277351	0.0861225	0.800637	RNA-binding protein 4
Cadr_000011253	-0.375728	0.0863281	0.802027	Enkurin domain-containing protein 1
Cadr_000008530	-0.779372	0.086462	0.802749	T cell receptor beta constant 2
Cadr_000025798	0.402139	0.0865687	0.803219	ADP-ribosylation factor-like protein 10
Cadr_000004239	2.89146	0.0868022	0.804862	hypothetical protein
Cadr_000003222	1.61625	0.0868652	0.804924
Cadr_000020493	0.495267	0.0870559	0.805285	Hydroxyacyl-thioester dehydratase type 2, mitochondrial
Cadr_000008640	0.400756	0.0870731	0.805285	GTPase IMAP family member 7
Cadr_000022602	-0.506049	0.0870297	0.805285	60S ribosomal protein L30
Cadr_000030232	-0.364584	0.087244	0.806344	Cytochrome c oxidase subunit 8A, mitochondrial
Cadr_000009486	-0.301839	0.087384	0.806724	Sideroflexin-2
Cadr_000001518	-0.704765	0.0873979	0.806724	Protocadherin-18
Cadr_000021088	0.460474	0.0875243	0.807113	Serine/threonine-protein kinase 4
Cadr_000003001	-0.475306	0.0875832	0.807113	60S ribosomal protein L36a
Cadr_000001197	-0.584671	0.0876095	0.807113	Uromodulin-like 1
Cadr_000004605	0.645228	0.0877999	0.807827	Folliculin-interacting protein 1
Cadr_000009024	0.486052	0.0877464	0.807827	Serine-rich coiled-coil domain-containing protein 2
Cadr_000008410	-0.493022	0.0878977	0.808207	WD repeat-containing protein 91
Cadr_000013711	0.792746	0.0880672	0.808725	Sodium-dependent lysophosphatidylcholine symporter 1
Cadr_000013101	-0.311086	0.0880375	0.808725	WD repeat-containing protein WRAP73
Cadr_000027137	0.468486	0.0881859	0.809296	La-related protein 4B
Cadr_000016626	-0.413171	0.0883168	0.809976	Biogenesis of lysosome-related organelles complex 1 subunit 1
Cadr_000013360	-0.327272	0.0885008	0.811144	Mitochondrial ubiquitin ligase activator of NFKB 1
Cadr_000007709	1.04512	0.0887286	0.811671	NPC1-like intracellular cholesterol transporter 1
Cadr_000019366	-0.329685	0.0886842	0.811671	Sterile alpha and TIR motif-containing protein 1
Cadr_000013139	-0.387429	0.0886843	0.811671	Protein-S-isoprenylcysteine O-methyltransferase
Cadr_000015021	0.472211	0.0889249	0.812946	Tripeptidyl-peptidase 1
Cadr_000023174	1.04142	0.0892979	0.815314	H2.0-like homeobox protein
Cadr_000025234	-0.289964	0.0892976	0.815314	Calcyphosin
Cadr_000007230	0.360832	0.089584	0.816187
Cadr_000028365	-0.421763	0.0895265	0.816187	Splicing factor ESS-2 homolog
Cadr_000027258	-0.545299	0.0896219	0.816187	Fatty acid-binding protein 5
Cadr_000011349	-0.548201	0.0895596	0.816187	Plasmolipin
Cadr_000013406	0.49566	0.0898161	0.817435	DNA-binding protein inhibitor ID-3
Cadr_000019378	0.345701	0.0898957	0.817639	Protein KIAA0100
Cadr_000030355	-0.286529	0.0900261	0.818304	RNA-binding protein 4B
Cadr_000026956	1.84271	0.0902593	0.818343	Microtubule-associated serine/threonine-protein kinase 2
Cadr_000013690	0.624035	0.0902301	0.818343	Microtubule-actin cross-linking factor 1, isoforms 1/2/3/5
Cadr_000000374	0.462603	0.0902588	0.818343	Golgi integral membrane protein 4
Cadr_000016719	-0.257484	0.0901081	0.818343	Protein TESPA1
Cadr_000028551	0.403282	0.0903654	0.818786	Rho-associated protein kinase 1
Cadr_000024817	3.32472	0.0905223	0.819586	Acyl-coenzyme A thioesterase THEM5
Cadr_000021708	-0.510213	0.0905683	0.819586	Transmembrane protein 14A
Cadr_000027298	1.03134	0.0906996	0.819953	Junctophilin-1
Cadr_000011019	0.912006	0.090847	0.819953	Neurogenic locus notch homolog protein 2
Cadr_000030487	-0.548424	0.0907984	0.819953	39S ribosomal protein L23, mitochondrial
Cadr_000002354	-0.609428	0.0908826	0.819953	G protein-coupled receptor kinase 4
Cadr_000002797	-0.650312	0.0908957	0.819953	60S ribosomal protein L39
Cadr_000014292	0.734862	0.0909557	0.819977
Cadr_000029478	0.41558	0.0912078	0.821437	BH3-interacting domain death agonist
Cadr_000030890	-0.52027	0.0912324	0.821437	Hydroxyacylglutathione hydrolase-like protein
Cadr_000028489	2.97243	0.0920295	0.822009	Desmoglein-2
Cadr_000018141	1.68901	0.0917222	0.822009	hypothetical protein
Cadr_000024883	1.39313	0.0919451	0.822009
Cadr_000003253	0.714603	0.0918002	0.822009	Zinc finger X-linked protein ZXDB
Cadr_000002136	0.66344	0.0917574	0.822009	Neuronal acetylcholine receptor subunit alpha-9
Cadr_000016353	0.515008	0.0920434	0.822009	Tyrosine-protein kinase ABL1
Cadr_000011817	0.513162	0.09196	0.822009	Urokinase plasminogen activator surface receptor
Cadr_000026605	0.50157	0.0917131	0.822009	Interferon regulatory factor 2
Cadr_000027187	0.41351	0.0915211	0.822009	Supervillin
Cadr_000010070	0.410458	0.0915688	0.822009	Ubiquitin carboxyl-terminal hydrolase 45
Cadr_000030800	0.300464	0.0914253	0.822009	3-phosphoinositide-dependent protein kinase 1
Cadr_000030234	-0.264316	0.0915597	0.822009	Ubiquitin thioesterase OTUB1
Cadr_000024755	-0.642394	0.091943	0.822009	40S ribosomal protein S27
Cadr_000014999	1.08225	0.0923155	0.82379	NACHT, LRR and PYD domains-containing protein 14
Cadr_000015231	-0.351151	0.0923581	0.82379	Prolyl 4-hydroxylase subunit alpha-3
Cadr_000026799	1.27781	0.0926011	0.82399	Ankyrin repeat domain-containing protein 26
Cadr_000004073	0.870897	0.092611	0.82399	LMBR1 domain-containing protein 2
Cadr_000008553	-0.476709	0.0925303	0.82399	Ephrin type-A receptor 1
Cadr_000015265	-0.710584	0.0924605	0.82399	2-acylglycerol O-acyltransferase 2
Cadr_000001265	-0.641287	0.0929069	0.826109	Formimidoyltransferase-cyclodeaminase
Cadr_000012336	0.776373	0.093221	0.827938	Zinc finger protein 772
Cadr_000022625	-1.42226	0.0932284	0.827938	Sperm-associated antigen 1
Cadr_000020352	0.985779	0.0936141	0.830847	PAK4-inhibitor INKA1
Cadr_000018918	0.609173	0.0938874	0.832232	hypothetical protein
Cadr_000019555	-0.457639	0.0939447	0.832232	60S ribosomal protein L27
Cadr_000030921	-0.995616	0.0939263	0.832232	Regulator of G-protein signaling 11
Cadr_000029671	0.497745	0.0940921	0.832505
Cadr_000011567	-0.62652	0.0940868	0.832505	Succinate dehydrogenase assembly factor 1, mitochondrial
Cadr_000000565	0.794936	0.0943181	0.833693	hypothetical protein
Cadr_000005937	0.418716	0.0943429	0.833693	Alpha-1,6-mannosyl-glycoprotein 2-beta-N-acetylglucosaminyltransferase
Cadr_000015266	-0.755315	0.0945556	0.835056	2-acylglycerol O-acyltransferase 2
Cadr_000022320	0.966769	0.0947547	0.835483	F-actin-uncapping protein LRRC16A
Cadr_000018126	0.767139	0.0947792	0.835483	Suppressor of cytokine signaling 5
Cadr_000018000	0.393856	0.0947162	0.835483	Baculoviral IAP repeat-containing protein 6
Cadr_000010670	0.406441	0.0948817	0.835871	Constitutive coactivator of peroxisome proliferator-activated receptor gamma
Cadr_000016984	0.655807	0.0949511	0.835967	Leucine-rich repeat serine/threonine-protein kinase 2
Cadr_000013344	1.51372	0.0955294	0.83623	Neuroblastoma suppressor of tumorigenicity 1
Cadr_000000399	0.766819	0.0954638	0.83623	Eukaryotic translation initiation factor 5A-2
Cadr_000015722	0.685446	0.0954454	0.83623	COBW domain-containing protein 1
Cadr_000003224	0.667682	0.0954885	0.83623	V-set and immunoglobulin domain-containing protein 4
Cadr_000013941	0.61138	0.0956412	0.83623	Nucleoporin NDC1
Cadr_000016462	0.572395	0.0956827	0.83623	hypothetical protein
Cadr_000028201	0.357394	0.0955861	0.83623	RNA-binding protein EWS
Cadr_000019432	0.341722	0.0956381	0.83623	Vacuolar protein sorting-associated protein 53 homolog
Cadr_000021220	-0.265	0.0951456	0.83623	Eukaryotic translation initiation factor 6
Cadr_000018486	-0.388578	0.0954836	0.83623	GRB2-related adapter protein
Cadr_000029576	-0.510806	0.0954602	0.83623	PIN2/TERF1-interacting telomerase inhibitor 1
Cadr_000005213	-0.795721	0.0954051	0.83623	Uncharacterized protein C15orf61
Cadr_000002822	0.663639	0.0958085	0.836307	WD repeat-containing protein 44
Cadr_000013504	0.493499	0.09578	0.836307
Cadr_000022827	1.46037	0.0961987	0.838177	Thyroglobulin
Cadr_000014963	-0.560894	0.0961582	0.838177	Suppression of tumorigenicity 5 protein
Cadr_000020992	-0.966057	0.0961478	0.838177	CCAAT/enhancer-binding protein beta
Cadr_000026607	0.989605	0.0963488	0.838317	Ectonucleotide pyrophosphatase/phosphodiesterase family member 6
Cadr_000013173	0.585283	0.0964493	0.838317	Arginine-glutamic acid dipeptide repeats protein
Cadr_000023012	0.491253	0.0963283	0.838317	Protein phosphatase 1 regulatory subunit 12B
Cadr_000028038	-0.616098	0.0964265	0.838317	Ribonuclease P/MRP protein subunit POP5
Cadr_000030569	0.769638	0.0970126	0.838568	hypothetical protein
Cadr_000018453	0.767599	0.0973579	0.838568	hypothetical protein
Cadr_000025145	0.537879	0.0973145	0.838568	Guanine nucleotide-binding protein subunit alpha-11
Cadr_000013497	0.535507	0.0971834	0.838568	Protein THEMIS2
Cadr_000030174	0.508768	0.0969115	0.838568	Constitutive coactivator of PPAR-gamma-like protein 1
Cadr_000028885	0.368017	0.0967328	0.838568	Phospholipid transfer protein C2CD2L
Cadr_000002470	-0.293868	0.0967122	0.838568
Cadr_000007623	-0.320617	0.0973432	0.838568	hypothetical protein
Cadr_000022077	-0.393598	0.0972866	0.838568	Heat shock 70 kDa protein 1B
Cadr_000025173	-0.415307	0.0968361	0.838568	Death-associated protein kinase 3
Cadr_000028904	-0.42773	0.0970955	0.838568	ATP synthase subunit g, mitochondrial
Cadr_000024976	-0.488326	0.0967784	0.838568	RING finger protein 166
Cadr_000029331	-0.616069	0.0972151	0.838568	Antigen WC1.1
Cadr_000006565	-0.869642	0.0969332	0.838568	Cysteine-rich protein 1
Cadr_000030096	-1.06062	0.097211	0.838568	G kinase-anchoring protein 1
Cadr_000024066	1.39519	0.0975242	0.83899	hypothetical protein
Cadr_000023462	0.687624	0.09751	0.83899	Lymphocyte transmembrane adapter 1
Cadr_000011223	1.52798	0.0978302	0.840611
Cadr_000020623	0.553445	0.0978157	0.840611	ER degradation-enhancing alpha-mannosidase-like protein 1
Cadr_000030567	0.579557	0.0980181	0.841143	Interferon-induced transmembrane protein 3
Cadr_000017443	-0.379042	0.0980686	0.841143
Cadr_000023834	-0.649625	0.0980173	0.841143	Polyserase-2
Cadr_000019087	3.09008	0.0981783	0.84127	Keratin, type I cuticular Ha5
Cadr_000005461	0.696711	0.0982011	0.84127	Synaptosomal-associated protein 23
Cadr_000019273	-0.442614	0.0982898	0.841526	[Pyruvate dehydrogenase ] kinase isozyme 2, mitochondrial
Cadr_000030093	0.986648	0.0985124	0.842926	Probable gluconokinase
Cadr_000028297	-0.400927	0.098616	0.843308	Breakpoint cluster region protein
Cadr_000012196	0.869222	0.0988444	0.844409	Cdc42 effector protein 5
Cadr_000019717	-0.368396	0.0988629	0.844409	Pseudokinase FAM20A
Cadr_000011012	0.505122	0.0990493	0.845497	D-3-phosphoglycerate dehydrogenase
Cadr_000023339	0.725346	0.0992838	0.846488	Cyclic AMP-dependent transcription factor ATF-3
Cadr_000023477	0.540923	0.0992335	0.846488	Myosin-binding protein H
Cadr_000021164	0.862609	0.0995222	0.846713	Uncharacterized protein KIAA1755
Cadr_000024387	0.289821	0.0996138	0.846713	Protein PRRC2C
Cadr_000030233	-0.452772	0.0996656	0.846713	hypothetical protein
Cadr_000025651	-0.600009	0.0994564	0.846713	Homer protein homolog 3
Cadr_000029866	-0.676833	0.099491	0.846713	Tyrosine-protein kinase ZAP-70
Cadr_000000911	-1.15794	0.0995636	0.846713	Filamin A-interacting protein 1-like
Cadr_000002659	0.415958	0.0999309	0.848221	Integrator complex subunit 6-like
Cadr_000016420	-0.562823	0.0999617	0.848221	G-protein-signaling modulator 1
Cadr_000001268	-0.289811	0.100061	0.848517	Endoribonuclease YbeY
Cadr_000006412	-1.40475	0.100115	0.848517	Homeobox protein goosecoid
Cadr_000028515	0.451232	0.100244	0.849107	Oxysterol-binding protein-related protein 1
Cadr_000021364	1.69556	0.102132	0.849398	Protein-glutamine gamma-glutamyltransferase E
Cadr_000015063	1.62143	0.10198	0.849398	Tripartite motif-containing protein 5
Cadr_000005763	1.11482	0.100697	0.849398	Large neutral amino acids transporter small subunit 2
Cadr_000021335	0.83248	0.101532	0.849398
Cadr_000006757	0.694587	0.102239	0.849398	Lactase-phlorizin hydrolase
Cadr_000016610	0.648552	0.101995	0.849398	Ubiquitin carboxyl-terminal hydrolase 15
Cadr_000002012	0.645017	0.100964	0.849398	Protein phosphatase 1K, mitochondrial
Cadr_000015679	0.643961	0.10214	0.849398	Tyrosine-protein kinase JAK2
Cadr_000021358	0.615985	0.101445	0.849398	Tyrosine-protein phosphatase non-receptor type substrate 1
Cadr_000004396	0.578272	0.101366	0.849398	Arrestin domain-containing protein 3
Cadr_000016044	0.545846	0.101937	0.849398	Polypyrimidine tract-binding protein 3
Cadr_000000203	0.535975	0.101897	0.849398	5'-3' exoribonuclease 1
Cadr_000031045	0.502048	0.10084	0.849398	Coiled-coil domain-containing protein 144A
Cadr_000002142	0.489552	0.100681	0.849398	UDP-glucose 6-dehydrogenase
Cadr_000012113	0.430416	0.10207	0.849398	Sialic acid-binding Ig-like lectin 5
Cadr_000010465	0.377166	0.101845	0.849398	TGF-beta-activated kinase 1 and MAP3K7-binding protein 2
Cadr_000029248	0.376539	0.102202	0.849398	Cyclin-dependent kinase inhibitor 1B
Cadr_000023964	0.369826	0.101667	0.849398	Serine/threonine-protein kinase PLK1
Cadr_000005907	0.3273	0.101	0.849398
Cadr_000013563	0.240451	0.101151	0.849398	Protein FAM229A
Cadr_000025097	-0.292686	0.10183	0.849398	Krueppel-like factor 16
Cadr_000016296	-0.340238	0.10095	0.849398	Ubiquinone biosynthesis protein COQ4 homolog, mitochondrial
Cadr_000025443	-0.346673	0.101337	0.849398	Peroxiredoxin-2
Cadr_000005195	-0.367365	0.101392	0.849398	60S ribosomal protein L4
Cadr_000019851	-0.37582	0.101765	0.849398	Sphingosine kinase 1
Cadr_000016431	-0.418279	0.101041	0.849398	Protein FAM69B
Cadr_000019966	-0.424733	0.101392	0.849398	Centromere protein X
Cadr_000003636	-0.436478	0.101764	0.849398	Phosphorylase b kinase regulatory subunit alpha, liver isoform
Cadr_000017633	-0.548139	0.100946	0.849398	Zinc finger BED domain-containing protein 4
Cadr_000022565	-0.558326	0.101717	0.849398	Protein FAM92A
Cadr_000006217	-1.22069	0.100338	0.849398	Basal body-orientation factor 1
Cadr_000029156	-1.29815	0.101676	0.849398	Branched-chain-amino-acid aminotransferase, cytosolic
Cadr_000018759	-1.72232	0.100977	0.849398	WSC domain-containing protein 1
Cadr_000013551	0.313166	0.1025	0.850084	Importin subunit alpha-7
Cadr_000021344	-0.269488	0.102435	0.850084	NSFL1 cofactor p47
Cadr_000025031	-0.56866	0.102492	0.850084	Ubiquitin-conjugating enzyme E2 R1
Cadr_000025233	-0.365312	0.102611	0.850507	NADH dehydrogenase [ubiquinone] 1 alpha subcomplex subunit 11
Cadr_000012111	0.394175	0.102935	0.852701	Sialic acid-binding Ig-like lectin 10
Cadr_000021165	1.11378	0.103059	0.852935	Protein-glutamine gamma-glutamyltransferase 2
Cadr_000013243	0.326145	0.103082	0.852935	Vacuolar protein sorting-associated protein 13D
Cadr_000030404	0.778946	0.103487	0.852952	V-type proton ATPase 116 kDa subunit a isoform 3
Cadr_000001036	0.606302	0.103383	0.852952	E3 ubiquitin-protein ligase listerin
Cadr_000029603	0.391414	0.103408	0.852952	Nuclear GTPase SLIP-GC
Cadr_000008791	0.387219	0.103237	0.852952	AT-rich interactive domain-containing protein 4B
Cadr_000024043	0.342592	0.103502	0.852952	Serine/threonine-protein kinase SMG1
Cadr_000028204	-0.785707	0.103209	0.852952	Ras-like protein family member 10A
Cadr_000020169	-1.35046	0.103303	0.852952	Serine/threonine-protein kinase ULK4
Cadr_000008777	1.33651	0.103745	0.853971	Guanine nucleotide-binding protein G subunit gamma-4
Cadr_000001108	0.305324	0.103703	0.853971	Protein SON
Cadr_000013572	0.51101	0.103871	0.854025	S100P-binding protein
Cadr_000019075	-0.423801	0.103848	0.854025	Eukaryotic translation initiation factor 1
Cadr_000023428	0.40632	0.104087	0.855306	N-fatty-acyl-amino acid synthase/hydrolase PM20D1
Cadr_000030543	1.9006	0.104627	0.856324
Cadr_000022779	0.625225	0.10463	0.856324	Metastasis suppressor protein 1
Cadr_000007233	0.60014	0.104565	0.856324	CASP8 and FADD-like apoptosis regulator
Cadr_000026817	0.464637	0.104421	0.856324	Phosphotriesterase-related protein
Cadr_000025245	-0.406082	0.104526	0.856324	General transcription factor IIF subunit 1
Cadr_000025032	-0.696277	0.104337	0.856324
Cadr_000016781	-1.1326	0.104551	0.856324	Keratin, type I cytoskeletal 18
Cadr_000021810	-0.29775	0.104737	0.856414	DNA-directed RNA polymerases I and III subunit RPAC1
Cadr_000024361	-0.525735	0.104761	0.856414	hypothetical protein
Cadr_000015797	0.369805	0.104838	0.856555	Vacuolar protein sorting-associated protein 13A
Cadr_000010828	0.993057	0.1052	0.857302	Small RNA 2'-O-methyltransferase
Cadr_000028769	-0.275433	0.105085	0.857302	Etoposide-induced protein 2.4 homolog
Cadr_000026192	-0.401447	0.105145	0.857302	Transmembrane emp24 domain-containing protein 3
Cadr_000000917	-0.510368	0.105127	0.857302	Discoidin, CUB and LCCL domain-containing protein 2
Cadr_000023445	-0.741342	0.105229	0.857302	Leucine-rich repeat neuronal protein 2
Cadr_000006444	1.01284	0.105407	0.857776	hypothetical protein
Cadr_000017757	-0.51223	0.105356	0.857776	Krueppel-like factor 11
Cadr_000028566	0.821289	0.105539	0.858146	Kinetochore protein NDC80 homolog
Cadr_000011887	-0.436197	0.105573	0.858146	Small nuclear ribonucleoprotein Sm D2
Cadr_000009126	0.92996	0.105656	0.858334	Cadherin-23
Cadr_000003700	1.18946	0.105801	0.859022	Adhesion G protein-coupled receptor B1
Cadr_000030443	0.709248	0.106122	0.859318	Src substrate cortactin
Cadr_000002885	0.61937	0.10607	0.859318	G-protein coupled receptor-associated sorting protein 1
Cadr_000004604	0.579184	0.106138	0.859318	Rap guanine nucleotide exchange factor 6
Cadr_000015814	-0.726947	0.106015	0.859318	Putative 60S ribosomal protein L37a
Cadr_000029345	-1.51026	0.106129	0.859318	Calsyntenin-3
Cadr_000003699	1.20378	0.10646	0.859361	hypothetical protein
Cadr_000021361	0.499801	0.106482	0.859361	Tyrosine-protein phosphatase non-receptor type substrate 1
Cadr_000030320	-0.262349	0.106267	0.859361	Acidic fibroblast growth factor intracellular-binding protein
Cadr_000025120	-0.317892	0.106625	0.859361	Mitochondrial import inner membrane translocase subunit Tim13
Cadr_000029982	-0.326598	0.10664	0.859361	Charged multivesicular body protein 3
Cadr_000004487	-0.510367	0.106684	0.859361	Calcium/calmodulin-dependent protein kinase type IV
Cadr_000002145	-0.664654	0.106545	0.859361	Beta-klotho
Cadr_000018591	-0.73293	0.106482	0.859361	hypothetical protein
Cadr_000002502	-1.28765	0.106363	0.859361
Cadr_000024566	1.3393	0.106907	0.859754	G protein-activated inward rectifier potassium channel 3
Cadr_000006043	1.33609	0.107234	0.859754	Reticulon-1
Cadr_000004789	1.02049	0.107246	0.859754	Protocadherin gamma-C4
Cadr_000005796	0.573066	0.107179	0.859754	Proteasome activator complex subunit 2
Cadr_000005423	0.403217	0.106814	0.859754
Cadr_000005402	-0.412052	0.107274	0.859754	Spermatogenesis-associated protein 5-like protein 1
Cadr_000025237	-0.519571	0.106986	0.859754	DNA-binding protein RFX2
Cadr_000006409	-1.01888	0.107125	0.859754	Plasma serine protease inhibitor
Cadr_000026516	-1.0253	0.106932	0.859754	Protein phosphatase 1 regulatory subunit 3B
Cadr_000002798	1.04048	0.107631	0.860114	ATPase inhibitor, mitochondrial
Cadr_000003239	0.717774	0.107601	0.860114	APC membrane recruitment protein 1
Cadr_000004561	0.463642	0.107521	0.860114	Casein kinase I isoform gamma-3
Cadr_000006194	0.327598	0.107629	0.860114	RNA-binding protein 25
Cadr_000018994	-0.532332	0.107655	0.860114	Cytochrome c oxidase assembly protein COX11, mitochondrial
Cadr_000015662	-0.659452	0.10768	0.860114	60S ribosomal protein L29
Cadr_000025335	-0.382926	0.107919	0.861065	ATPase SWSAP1
Cadr_000025336	-1.17974	0.107907	0.861065	Coiled-coil domain-containing protein 159
Cadr_000018763	0.968713	0.108399	0.862638	Protein PIMREG
Cadr_000005136	0.958333	0.108373	0.862638	Collagen alpha-1 chain
Cadr_000011606	0.494372	0.108539	0.862638	Melanoma antigen preferentially expressed in tumors
Cadr_000007789	0.470408	0.108434	0.862638	E3 ubiquitin-protein ligase Hakai
Cadr_000025865	0.300836	0.108418	0.862638	Heterogeneous nuclear ribonucleoprotein H
Cadr_000027203	-0.420925	0.108505	0.862638	Amino-terminal enhancer of split
Cadr_000008618	-0.589735	0.108474	0.862638	Protein ZNF783
Cadr_000018407	-1.02297	0.108608	0.862706	Transcription factor LBX2
Cadr_000007110	-0.597366	0.108708	0.863027	Inositol polyphosphate 1-phosphatase
Cadr_000011599	1.76095	0.108932	0.863502	Zinc finger protein 382
Cadr_000002783	1.20598	0.10901	0.863502	Protein ATP1B4
Cadr_000001770	-0.567595	0.108835	0.863502
Cadr_000012790	-1.00997	0.109006	0.863502	Krueppel-like factor 5
Cadr_000013426	0.340044	0.109164	0.864248	Serine/arginine repetitive matrix protein 1
Cadr_000008789	0.48607	0.109443	0.865019	AT-rich interactive domain-containing protein 4B
Cadr_000020203	0.348967	0.109409	0.865019	SNF-related serine/threonine-protein kinase
Cadr_000003585	-0.632774	0.109432	0.865019	[Pyruvate dehydrogenase ] kinase isozyme 3, mitochondrial
Cadr_000029380	0.751986	0.109597	0.865759	Amiloride-sensitive sodium channel subunit alpha
Cadr_000024858	0.433128	0.109824	0.866589	ADAMTS-like protein 4
Cadr_000008511	-0.474692	0.109791	0.866589	T cell receptor beta variable 18
Cadr_000006279	0.47284	0.110004	0.86688	Serine palmitoyltransferase 2
Cadr_000029835	-0.330586	0.109944	0.86688	Carbohydrate sulfotransferase 10
Cadr_000016599	-1.59124	0.110042	0.86688	Leucine-rich repeats and immunoglobulin-like domains protein 3
Cadr_000023888	-0.28479	0.110224	0.867835	INO80 complex subunit E
Cadr_000003341	0.578081	0.110433	0.86852	G2/mitotic-specific cyclin-B3
Cadr_000007194	-0.536556	0.110401	0.86852	T-cell-specific surface glycoprotein CD28
Cadr_000005696	1.12136	0.110584	0.86873	hypothetical protein
Cadr_000006968	0.812194	0.110631	0.86873	Mitogen-activated protein kinase kinase kinase 20
Cadr_000006906	0.717074	0.110656	0.86873	Sodium channel protein type 9 subunit alpha
Cadr_000011556	-0.354365	0.110703	0.86873	Protein lin-37 homolog
Cadr_000019247	1.13377	0.110969	0.869972	Beta-1,4 N-acetylgalactosaminyltransferase 2
Cadr_000022139	0.426286	0.111007	0.869972	Patr class I histocompatibility antigen, A-126 alpha chain
Cadr_000006395	0.301939	0.111043	0.869972	ATP-dependent RNA helicase DDX24
Cadr_000011013	3.21297	0.111309	0.870062	Hydroxymethylglutaryl-CoA synthase, mitochondrial
Cadr_000023109	0.456548	0.111304	0.870062	Parafibromin
Cadr_000020434	-0.308957	0.111292	0.870062	hypothetical protein
Cadr_000011805	-0.337795	0.111481	0.870062	Persulfide dioxygenase ETHE1, mitochondrial
Cadr_000025503	-0.352223	0.111389	0.870062	NADH dehydrogenase [ubiquinone] 1 beta subcomplex subunit 7
Cadr_000019272	-0.396764	0.111212	0.870062	Sterile alpha motif domain-containing protein 14
Cadr_000004716	-0.427193	0.11145	0.870062	40S ribosomal protein S13
Cadr_000021203	0.332085	0.111558	0.870187	Cysteine desulfurase, mitochondrial
Cadr_000011920	-0.798558	0.111657	0.870483	Neuronal PAS domain-containing protein 1
Cadr_000017538	-0.408461	0.111723	0.870528	Bcl-2-interacting killer
Cadr_000002818	0.719541	0.111821	0.870817	Interleukin-13 receptor subunit alpha-1
Cadr_000008694	-0.319912	0.112088	0.871941	Actin-related protein 3B
Cadr_000025327	-0.342242	0.112048	0.871941	Transcription elongation factor 1 homolog
Cadr_000012051	-0.383399	0.112274	0.872914	Prostate tumor-overexpressed gene 1 protein homolog
Cadr_000000751	-1.30207	0.112415	0.873537	Homogentisate 1,2-dioxygenase
Cadr_000002319	-0.260146	0.112488	0.873631	GrpE protein homolog 1, mitochondrial
Cadr_000027955	-0.404312	0.112622	0.8742	MLX-interacting protein
Cadr_000002434	-0.297307	0.112731	0.874566	FUN14 domain-containing protein 2
Cadr_000015453	0.535302	0.112862	0.875106	Jerky protein homolog-like
Cadr_000020001	1.13789	0.112939	0.875231	Zinc finger protein 750
Cadr_000019331	0.406074	0.113084	0.875879	Cytokine receptor-like factor 3
Cadr_000022918	4.33802	0.116336	0.876389	Lymphocyte antigen 6D
Cadr_000008540	2.9713	0.118863	0.876389	Transient receptor potential cation channel subfamily V member 6
Cadr_000028836	1.58623	0.11774	0.876389	hypothetical protein
Cadr_000013098	1.29532	0.113619	0.876389	Multiple epidermal growth factor-like domains protein 6
Cadr_000007876	1.12723	0.115332	0.876389	Semaphorin-3C
Cadr_000017754	1.01624	0.11516	0.876389	Grainyhead-like protein 1 homolog
Cadr_000005203	0.92147	0.119073	0.876389	hypothetical protein
Cadr_000019897	0.871449	0.114663	0.876389	Complement C1q tumor necrosis factor-related protein 1
Cadr_000003442	0.860511	0.116527	0.876389	FUN14 domain-containing protein 1
Cadr_000029607	0.820718	0.118209	0.876389	Lymphokine-activated killer T-cell-originated protein kinase
Cadr_000023309	0.813726	0.11698	0.876389	Proteoglycan 4
Cadr_000015215	0.796934	0.117084	0.876389	Rho guanine nucleotide exchange factor 17
Cadr_000018557	0.792417	0.118754	0.876389	Dynein heavy chain 9, axonemal
Cadr_000005264	0.770118	0.118962	0.876389	Little elongation complex subunit 2
Cadr_000006857	0.738954	0.113404	0.876389	Protein TANC1
Cadr_000003071	0.717737	0.117029	0.876389	Rab proteins geranylgeranyltransferase component A 1
Cadr_000004708	0.716783	0.115242	0.876389	Catenin alpha-1
Cadr_000005380	0.716304	0.114775	0.876389	Centrosomal protein of 152 kDa
Cadr_000015916	0.650115	0.117854	0.876389	Sialic acid synthase
Cadr_000003845	0.64428	0.11637	0.876389	hypothetical protein
Cadr_000011437	0.63015	0.118586	0.876389	SHC SH2 domain-binding protein 1
Cadr_000003728	0.623086	0.114119	0.876389	Toll-like receptor 7
Cadr_000026454	0.604624	0.115787	0.876389	hypothetical protein
Cadr_000005652	0.592174	0.114038	0.876389	Ribonuclease K3
Cadr_000031044	0.581028	0.11893	0.876389	Ankyrin repeat domain-containing protein 7
Cadr_000020536	0.575411	0.117428	0.876389
Cadr_000008195	0.544678	0.115053	0.876389
Cadr_000005473	0.535968	0.114573	0.876389	JmjC domain-containing protein 7
Cadr_000000390	0.533571	0.118367	0.876389	Polyhomeotic-like protein 3
Cadr_000027610	0.533098	0.116114	0.876389	GPI ethanolamine phosphate transferase 1
Cadr_000005982	0.524215	0.11604	0.876389	ERO1-like protein alpha
Cadr_000010244	0.522758	0.117923	0.876389	Mannosyl-oligosaccharide 1,2-alpha-mannosidase IA
Cadr_000013952	0.522104	0.115683	0.876389	Transcription elongation factor A N-terminal and central domain-containing protein 2
Cadr_000005365	0.519401	0.116285	0.876389	Probable phospholipid-transporting ATPase IM
Cadr_000031194	0.509627	0.118525	0.876389	DNA damage-regulated autophagy modulator protein 2
Cadr_000013218	0.492721	0.11608	0.876389	Serine/threonine-protein kinase mTOR
Cadr_000012814	0.463612	0.116111	0.876389	E3 ubiquitin-protein ligase MYCBP2
Cadr_000028996	0.460288	0.116255	0.876389	Serine/threonine-protein phosphatase 2A 65 kDa regulatory subunit A beta isoform
Cadr_000003168	0.447323	0.119095	0.876389	Transcription initiation factor TFIID subunit 1
Cadr_000027117	0.445244	0.115461	0.876389	Krueppel-like factor 6
Cadr_000012623	0.378979	0.113485	0.876389	Integrator complex subunit 6
Cadr_000023246	0.377871	0.118386	0.876389	Presenilin-2
Cadr_000015481	0.372076	0.113863	0.876389	Baculoviral IAP repeat-containing protein 3
Cadr_000016762	0.359876	0.118903	0.876389	Transcription factor Sp1
Cadr_000014658	0.352193	0.118121	0.876389	Activating molecule in BECN1-regulated autophagy protein 1
Cadr_000014652	0.349738	0.116474	0.876389	Cytoskeleton-associated protein 5
Cadr_000027620	0.339994	0.118334	0.876389	Protein ERGIC-53
Cadr_000001372	0.310375	0.114878	0.876389	Pleiotropic regulator 1
Cadr_000020646	0.253565	0.117958	0.876389	SET domain-containing protein 5
Cadr_000030897	-0.240009	0.117537	0.876389	E3 ubiquitin-protein ligase CHIP
Cadr_000016320	-0.24057	0.118517	0.876389	Dolichyldiphosphatase 1
Cadr_000011888	-0.259267	0.114924	0.876389	Glutaminyl-peptide cyclotransferase-like protein
Cadr_000019160	-0.260302	0.115795	0.876389	Gasdermin-B
Cadr_000023858	-0.267558	0.11393	0.876389	Phosphorylase b kinase gamma catalytic chain, liver/testis isoform
Cadr_000026466	-0.286251	0.11758	0.876389	Transcription factor IIIB 50 kDa subunit
Cadr_000005181	-0.292073	0.117851	0.876389	C-myc promoter-binding protein
Cadr_000023885	-0.292619	0.119078	0.876389	Insulin-like growth factor-binding protein 3 receptor
Cadr_000013965	-0.29408	0.117342	0.876389	Probable proline--tRNA ligase, mitochondrial
Cadr_000030383	-0.300335	0.115773	0.876389	AH receptor-interacting protein
Cadr_000025167	-0.31872	0.113828	0.876389	39S ribosomal protein L54, mitochondrial
Cadr_000029168	-0.318728	0.114825	0.876389	L-lactate dehydrogenase B chain
Cadr_000016389	-0.34049	0.113662	0.876389	General transcription factor 3C polypeptide 4
Cadr_000008731	-0.349671	0.115605	0.876389	Receptor-type tyrosine-protein phosphatase N2
Cadr_000025326	-0.356563	0.113781	0.876389	Tartrate-resistant acid phosphatase type 5
Cadr_000023649	-0.37174	0.116371	0.876389	Ragulator complex protein LAMTOR4
Cadr_000025628	-0.372348	0.116147	0.876389	Single-stranded DNA-binding protein 4
Cadr_000025163	-0.378032	0.116613	0.876389
Cadr_000016505	-0.378039	0.118085	0.876389	F-box/WD repeat-containing protein 5
Cadr_000027307	-0.385616	0.117414	0.876389	60S ribosomal protein L7
Cadr_000003417	-0.388628	0.114777	0.876389	NADH dehydrogenase [ubiquinone] 1 beta subcomplex subunit 11, mitochondrial
Cadr_000027932	-0.396773	0.117903	0.876389	ATP-binding cassette sub-family B member 9
Cadr_000030073	-0.420483	0.114118	0.876389	Bis-tetraphosphatase [asymmetrical]
Cadr_000010866	-0.423157	0.117256	0.876389	Glutathione S-transferase Mu 1
Cadr_000012232	-0.455616	0.114056	0.876389	Dynein assembly factor 3, axonemal
Cadr_000009415	-0.476518	0.11695	0.876389	Aspartate aminotransferase, cytoplasmic
Cadr_000000919	-0.488769	0.118781	0.876389	Type 2 lactosamine alpha-2,3-sialyltransferase
Cadr_000004701	-0.489903	0.118704	0.876389	Receptor expression-enhancing protein 2
Cadr_000016907	-0.501058	0.117299	0.876389	Voltage-dependent L-type calcium channel subunit beta-3
Cadr_000021608	-0.504234	0.118635	0.876389	Uncharacterized protein C2orf81
Cadr_000013685	-0.52065	0.117549	0.876389	NADH dehydrogenase [ubiquinone] iron-sulfur protein 5
Cadr_000003117	-0.55495	0.113472	0.876389	Cytochrome c oxidase subunit 7B, mitochondrial
Cadr_000014105	-0.559186	0.116291	0.876389	Cystathionine gamma-lyase
Cadr_000005509	-0.575712	0.115416	0.876389	Carbohydrate sulfotransferase 14
Cadr_000012264	-0.579677	0.11456	0.876389	hypothetical protein
Cadr_000022061	-0.633104	0.11505	0.876389	Proline-rich transmembrane protein 1
Cadr_000006531	-0.642198	0.117348	0.876389	ATP-dependent RNA helicase TDRD9
Cadr_000011334	-0.681491	0.118402	0.876389	Cyclic nucleotide-gated cation channel beta-1
Cadr_000020216	-0.711935	0.116698	0.876389	T-cell activation inhibitor, mitochondrial
Cadr_000009951	-0.79475	0.116901	0.876389	2-oxoisovalerate dehydrogenase subunit beta, mitochondrial
Cadr_000011499	-0.837112	0.115949	0.876389	Programmed cell death protein 2-like
Cadr_000010122	-1.00096	0.11442	0.876389	Sex comb on midleg-like protein 4
Cadr_000027702	-1.16334	0.113387	0.876389	Endothelial lipase
Cadr_000021091	-1.35714	0.115025	0.876389	Regulating synaptic membrane exocytosis protein 4
Cadr_000009572	-1.47244	0.116075	0.876389	von Willebrand factor A domain-containing protein 2
Cadr_000015489	-1.55275	0.117537	0.876389	Neutrophil collagenase
Cadr_000017950	-1.87981	0.114844	0.876389	hypothetical protein
Cadr_000030992	-1.89856	0.118554	0.876389	Trafficking protein particle complex subunit 9
Cadr_000010926	0.714379	0.119374	0.877143	Suppressor of tumorigenicity 7 protein-like
Cadr_000025329	-0.290808	0.119382	0.877143	Zinc finger protein 653
Cadr_000026667	-0.771275	0.119351	0.877143	Angiopoietin-2
Cadr_000001491	1.03909	0.120617	0.877935	ELMO domain-containing protein 2
Cadr_000025913	0.984662	0.120762	0.877935	Probable phospholipid-transporting ATPase VA
Cadr_000005430	0.932336	0.121206	0.877935	WD repeat-containing protein 76
Cadr_000000984	0.903318	0.121203	0.877935	ABC transporter C family member 2
Cadr_000010024	0.750669	0.120492	0.877935	Transcription regulator protein BACH2
Cadr_000023319	0.637436	0.121209	0.877935	Centromere protein F
Cadr_000019894	0.633244	0.120363	0.877935	Galectin-3-binding protein
Cadr_000029764	0.590379	0.12038	0.877935
Cadr_000001502	0.563455	0.120042	0.877935	Histone-lysine N-methyltransferase SETD7
Cadr_000002863	0.477475	0.119736	0.877935	Putative bifunctional UDP-N-acetylglucosamine transferase and deubiquitinase ALG13
Cadr_000014338	0.406712	0.120293	0.877935	Isoaspartyl peptidase/L-asparaginase
Cadr_000019591	0.298474	0.119687	0.877935	Transmembrane protein C17orf113
Cadr_000014440	0.259156	0.119715	0.877935
Cadr_000023583	-0.259838	0.120544	0.877935	Probable palmitoyltransferase ZDHHC4
Cadr_000020319	-0.282998	0.120885	0.877935	E3 ubiquitin-protein ligase ARIH2
Cadr_000028299	-0.35599	0.12003	0.877935
Cadr_000013100	-0.356977	0.120461	0.877935	Tumor protein p63-regulated gene 1-like protein
Cadr_000017702	-0.368047	0.1204	0.877935	EARP and GARP complex-interacting protein 1
Cadr_000028309	-0.405593	0.120247	0.877935	D-dopachrome decarboxylase
Cadr_000030668	-0.411726	0.121112	0.877935	Up-regulator of cell proliferation
Cadr_000011110	-0.419309	0.119812	0.877935	Synaptonemal complex central element protein 1-like
Cadr_000014683	-0.541862	0.120188	0.877935	Tetraspanin-18
Cadr_000017902	-0.59008	0.121132	0.877935	60S ribosomal protein L12
Cadr_000020571	-0.639989	0.120807	0.877935	FERM domain-containing protein 4B
Cadr_000020121	-0.683922	0.120836	0.877935	Villin-like protein
Cadr_000006764	-0.694014	0.11983	0.877935	60S ribosomal protein L17
Cadr_000013809	-0.969484	0.121039	0.877935	Transmembrane protein 53
Cadr_000021098	-0.994925	0.121095	0.877935	cAMP-dependent protein kinase inhibitor gamma
Cadr_000017481	0.683362	0.121282	0.878018	hypothetical protein
Cadr_000002019	1.7435	0.121485	0.878599	hypothetical protein
Cadr_000031195	0.477454	0.121485	0.878599	Choline/ethanolaminephosphotransferase 1
Cadr_000020575	1.13777	0.121884	0.880327	Microphthalmia-associated transcription factor
Cadr_000011020	0.883053	0.122704	0.880327	Notch homolog 2 N-terminal-like protein C
Cadr_000020861	0.72648	0.122285	0.880327	Collagen alpha-3 chain
Cadr_000019786	0.593722	0.122098	0.880327	Transmembrane protein 104
Cadr_000007010	0.545229	0.121932	0.880327	Nuclear factor erythroid 2-related factor 2
Cadr_000006389	0.523379	0.122624	0.880327	Ankyrin repeat and SOCS box protein 2
Cadr_000024298	0.392966	0.122568	0.880327	hypothetical protein
Cadr_000007348	0.34481	0.122488	0.880327	Protein lifeguard 3
Cadr_000024720	-0.323857	0.122055	0.880327	Sugar transporter SWEET1
Cadr_000018467	-0.35144	0.122252	0.880327	ATP synthase mitochondrial F1 complex assembly factor 2
Cadr_000002338	-0.381828	0.12204	0.880327	Probable tRNA -methyltransferase
Cadr_000029856	-0.381895	0.121787	0.880327	Protein unc-50 homolog
Cadr_000019136	-0.516905	0.12268	0.880327	C-C chemokine receptor type 7
Cadr_000010561	-0.649141	0.122709	0.880327	Synaptotagmin-like protein 3
Cadr_000002017	-1.27572	0.122501	0.880327	Nucleosome assembly protein 1-like 5
Cadr_000010650	-1.58114	0.122679	0.880327	SPARC-related modular calcium-binding protein 2
Cadr_000022787	0.399326	0.122842	0.880397	Tribbles homolog 1
Cadr_000016601	-1.21841	0.122839	0.880397	Monocarboxylate transporter 2
Cadr_000012489	-0.962883	0.123069	0.881584	Ras-like protein family member 11A
Cadr_000031382	1.13207	0.123251	0.882014	C-type lectin domain family 9 member A
Cadr_000015204	-0.842122	0.123252	0.882014	START domain-containing protein 10
Cadr_000025669	0.314251	0.123357	0.882321	Transcriptional repressor p66-alpha
[truncated: 12,299 more rows]
